# Supplementary material for: Multi-Omic Identification of Venom Proteins Collected from Artificial Hosts of a Parasitoid Wasp
Source: Toxins (Basel). 2023 Jun 3;15(6):377. doi: 10.3390/toxins15060377 (PMC10304110; doi:10.3390/toxins15060377)
Supplement: Supplementary file 1 [file toxins-15-00377-s001.zip]

Archive with 2 entries (2 files):
- Toxins_ supplementary Tables.xlsx
- Toxins_Supplementary Figures.pdf
