# Supplementary material for: Multi-Omic Identification of Venom Proteins Collected from Artificial Hosts of a Parasitoid Wasp
Source: Toxins (Basel). 2023 Jun 3;15(6):377. doi: 10.3390/toxins15060377 (PMC10304110; doi:10.3390/toxins15060377)
Supplement: Supplementary file 1 [file toxins-15-00377-s001.zip › Toxins_ supplementary Tables.xlsx]

## Sheet: Table S1
Table S1 qPCR primers of putative venom proteins in H. hebetor
Gene name	primer
ACROF	TGTTGCCAGAGCCATACTTG
ACROR	TATTGCCGTTTTGACGTTGA
cadherinF	GATTCAGACCTCATTGGCATAG
cadherinR	GTGGTTCCTGTTGTTGTATCG
CAPF	TCACTTAGGTCCCAGGTTGG
CAPR	CCGAATGAACAGGGTGACTT
Chy1F	CAGGTGAACTGGAAGTGCAA
Chy1R	ATGGGGTGCAACAGTAGGAG
CRTF	GAATACAAGGGCGAGTGGAA
CRTR	ACCTGCCACAAGTCAAAACC
CTR2F	GGTCCAATTCCCGATAAACTAC
CTR2R	CATTAGCAACAAGAGGTCCAC
DefensinF	CGCTGCTGAAGAATATGAGAC
DefensinR	AACGACAAACTCCACCTCTG
DN1895F	CATTACGAGGGCATTGGTTAC
DN1895R	CATATTCATCGCTATACTCATTGG
DN4395F	TCGATGTCATCAGAGCGTTT
DN4395R	TCGCCAAGGTGATGATACAA
ECF	CGAGGAGACCACCAAGCC
ECR	CACAGCGGTAGTAAGTTGAGC
EE4F	AACTTGCTGTTGGCAGGAGT
EE4R	CTACGGACAACAGCGTTTCA
ERCBF	GCACGCTTTGCCTTTTCTAC
ERCBR	GGGTGGTGGTACCTTTGATG
ERL1F	AGCATCGATCCCAACAATTC
ERL1R	CAAAAGCCTTGGCTCAACTC
GILTF	GCCATAAGTCGCCAGAAGAG
GILTR	GCATGAACAGGACAGCTGAA
GzmblF	CCCGTCATCAAGCAAGATTT
GzmblR	TTGGGGATGGGTCAGTAGAG
H2B630F	AGGAAGAAGAGGAAGGAAAGC
H2B630R	GAGAGGTGATGGTGGAACG
H2B680F	CAAAGCCCAGAAGAACATCAC
H2B680R	AGCCTCAGCAGCAATTCG
H2B740F	AGGAAGAAGAGGAAGGAAAGC
H2B740R	GAGAGGTGATGGTGGAACG
Hh18sF	TCGCTCCACCAACTAAGAAC
Hh18sR	TGACTCAACACGGGAAACC
JHEF	TTACCGAGACACCTGATGAG
JHER	ACTTCGTGCCTTGATATTACC
LAMIF	AAAACGTGGACAGCCAAAAC
LAMIR	TCGCGGAATAATTGAAGGTC
LRP1F	CTCCTCAGCCGATTGTTCTC
LRP1R	GAAGTACGTCGGGATCGTGT
MCP1F	TGCCAGTGGAACATCAACAT
MCP1R	ATATGGCGAGGAGGGCTATT
NLNHP1F	CTCGGGATAACACCTGGAGA
NLNHP1R	TGTTGTAAATGGCGTTCCAA
NLNHP2F	CTCGGGATAACACCTGGAGA
NLNHP2R	TGTTGTAAATGGCGTTCCAA
paralyticPF	GAAGGCATCGGCGGAATG
paralyticPR	CACCCTGACTTGGCTTGAG
PDIA8F	CACAAATCGCTGGGCTCTC
PDIA8R	GAACTTGAACCTGAACTTGAACC
PDIF	GACCTCCAAGGCTCTGACTG
PDIR	TCGGCATTGATGGTAACAAA
PGAP4F	ATTTGATTCCCACGCCTTATG
PGAP4R	TCCTTGTGAGCAGCATCG
PLA2F	TATTCTCTCCAGGGCCAATG
PLA2R	GGTGCTTCGTGATTTTTGGT
POEF	GTACGGGGAATCTTGGGAAT
POER	ATGGAGTACCGCATCAGGAG
SbF	ACAACAACAACAACAACAACAAC
SbR	GTAGGGAACACATTCACAATCG
Serpin3/4F	GGACACAGAAGATTCAGCATTG
Serpin3/4R	GAGCGGATAGAGCAGTAATAGG
SP46LF	AGCTGGTCACTGTGTTCACG
SP46LR	ATCCCCGTCTCTGGATTCTT
TMPSS9LF	CGTCGATGATACCACCACTG
TMPSS9LR	CTGCCGGTTGGACTTGTAAT
TPALF	GAATTCCACCGACAAATGCT
TPALR	GCTGGCAACCTATGGTCAAT
UP1702F	GCCACCGCACCGATATTC
UP1702R	GGAAGGAAACACCCAAGCC
UP1F	CTGAACGGGAAGTTCCAGAG
UP1R	ATGCGAACATCGCACAAATA
UP612F	CAGATATTACGAGCAGAATAGAGC
UP612R	GTTGTTGAGGGCATTTAGTGG
UP7080F	TGACGATATGACTGATTGTGTTG
UP7080R	TTTCCTTGGGCGAGATTGAC
UP8778F	TTCAACTGCCACTGCTACTC
UP8778R	CATCATCACTGTACTTGCTAACG
VMP3LF	GCATTGTCCTCCAAACTGGT
VMP3LR	CTTGAGAAACCTGGGGATCA
VPF	AAGTTGGGACGGAAGGATCT
VPR	AAACCGTACGGACATTCAGC

## Sheet: Table S2 
Table S2 PCR primers of putative venom proteins in H. hebetor
Gene ID	primer
Hh000690F	GAGGCTTCTGACACTATTGA
Hh000690R	TTCTTCTTTGGGCGGATG
Hh002640F	ATTACGCACGCCAAGAAT
Hh002640R	GGACCTAGACGACCATCA
Hh005270F	CTAACAGGCAAGACCATCA
Hh005270R	GTTGAAGACAAGGGTGTAAC
Hh015940F	CCTATCTGTCCTCGTCAAC
Hh015940R	ACTATTCCGCTTCCTTGTG
Hh016100F	GAGGACCAGCGTTACAAG
Hh016100R	ATGAGACAATACCAGCAACA
Hh016660F	GTTGAATACCTGAGAAGACTG
Hh016660R	TGATGATGTGCTGGATTGT
Hh020350F	GGACGAACCGAAATTCAAA
Hh020350F	ATACTGTCGCCGTCACTT
Hh024590F	CTTGACAGGAGCGATGAG
Hh024590R	CAGGTTCTTGGTTGAGGATA
Hh026410F	GGAGGATGCTGGTAGTCA
Hh026410R	CTAATGGTGGCGGAAGAG
Hh035210F	GGTCTCAAGCCTGTTCTG
Hh035210R	CTCGTCGTCCATCCAATC
Hh057830F	GGATGTGTAGAAGTTCCTGAT
Hh057830R	GTCCAACTCATCGCTCTG
Hh062860F	AACACTGGAGCCAAGAAC
Hh062860R	CCTCGAAGTAGATGAAGACA
Hh064260F	TATTAAGCAAGCAGGACACT
Hh064260R	TTCATTAGCACAGAGCACTA
Hh070790F	TGTTACGGAGAATGGTGAAT
Hh070790R	ATGCCTTATCGAATGACTCA
Hh084530F	AGGAAGGAGTTGCTGATG
Hh084530R	TCTGGATTTATGCCACTTTC
Hh093810F	CCAGACCAGCAGAGATTG
Hh093810R	GGATGTTGTAGTCGGAGAG
Hh104600F	CGGTGGAACTTGTTGAGA
Hh104600R	GAGCATCTTACGGTACTGTA
Hh106520F	CCGATGTCCACCTACCTT
Hh106520R	TGTCCACCAGTTCTTATAGC
Hh120010F	TTCCGCCTACCTCAATCA
Hh120010F	GCAAGCAGCACAGAGTAA
Hheb056680F	AAAGCCCAGAAGAACATCACC
Hheb056680R	TCACCAGGAAGGAGAAGACG

## Sheet: Table S3 
Table S3 Parasitic associated factor proteins collected from mimic host larvae parasitized by H. hebetor
GeneHhID	Log2((FPKM_VG /FPKM_CA)	P-value	NR Description (BLASTP)		Length	GO
			Annotation	E-value
Enzymes
Hheb002370.11	1.85277	1.25e-28	Retinal-specific ATP-binding cassette transporter-like	0	1612	GO:0000166; GO:0005524; GO:0016020; GO:0016021; GO:0016887; GO:0042626; GO:0055085
Hheb002640.11	1.12334	5.16e-08	Beta-hexosaminidase subunit beta	4.1e-234	499	GO:0005975; GO:0016798
Hheb003120.11,2	5.28	1.98e-53	Chitooligosaccharidolytic beta-N-acetylglucosaminidase	6.6e-303	605	GO:0003712; GO:0004563; GO:0005975; GO:0006357; GO:0016021; GO:0016592; GO:0102148
Hheb003490.11	-5.83222	2.48e-07	Carboxypeptidase B-like isoform X1	5.9e-228	511	GO:0008233; GO:0043167
Hheb012330.11	-2.66012	7.19e-27	Angiotensin-converting enzyme-like	3.8e-280	645	GO:0005575; GO:0008233; GO:0043167
Hheb013990.11	0.125763	0.399752	Sodium/potassium-transporting ATPase subunit alpha isoform X2	0	1009	GO:0005575; GO:0022857; GO:0043167
Hheb016560.11	0.344894	0.0998426	F-actin-monooxygenase Mical isoform X5	0	2488	GO:0004497; GO:0055114
Hheb016790.11,2	2.53	7.92e-15	Peptidoglycan-recognition protein SC2-like isoform X1	1.2e-72	213	GO:0008270; GO:0008745; GO:0009253; GO:0042834; GO:0045087
Hheb020410.11,2,3	1.14	6.91e-09	Superoxide dismutase [Cu-Zn], chloroplastic-like isoform X1	4.52e-92	211	GO:0004784; GO:0016021; GO:0019430; GO:0046872; GO:0055114
Hheb021400.11	-3.66104	0.00117463	Carboxypeptidase B-like	1e-172	424	GO:0008233; GO:0043167
Hheb024870.11	-4.21756	2.72e-05	Maltase 1-like	9.4e-211	562	GO:0005975; GO:0016798
Hheb024880.11	-5.27471	1.06e-11	Maltase 1-like	8.6e-212	565	GO:0003674; GO:0008150
Hheb025630.11	-0.746443	0.00100198	N(4)-(beta-N-acetylglucosaminyl)-L-asparaginase	2.77305e-140	347	GO:0016787
Hheb026410.11	5.75858	1.01e-36	Trypsin-1-like	2.70095e-153	1361	GO:0008233
Hheb026600.11	-0.92478	8.21e-06	Probable serine/threonine-protein kinase nek3	9.76419e-122	929	GO:0016301; GO:0016310
Hheb027600.11	-3.76727	2.74e-14	Chitin deacetylase 9 precursor	0	380	GO:0003824; GO:0005975; GO:0016810
Hheb028230.11	-0.082824	0.527124	Beta-mannosidase	1.5e-306	1551	GO:0005575; GO:0008150; GO:0016798	Glyco_hydro_2 (PF00703)
Hheb028510.11	-5.54878	1.79e-29	Glucose dehydrogenase [FAD, quinone]-like isoform X1	0	1029	GO:0016491; GO:0043167
Hheb029600.11	-2.2581	4.28e-19	Beta-galactosidase	2e-275	600	GO:0005575; GO:0005975; GO:0016798
Hheb032970.11	0.480545	0.00664986	Cytosol aminopeptidase-like isoform X2	1.4e-215	463	GO:0005737; GO:0008233; GO:0043167
Hheb034110.11,2	1.79	3.66e-35	GILT-like protein 1	4.48e-98	225	GO:0016020; GO:0016021
Hheb035020.11	-3.62715	0.000967054	Transmembrane protease serine 9-like	1.86565e-138	261	GO:0008233
Hheb035050.11	-3.73183	0.0010962	Ttransmembrane protease serine 9-like	6.79057e-113	262	GO:0008233
Hheb035060.11	-2.99099	0.0117631	Trypsin-1 isoform X14	3.74504e-106	257	GO:0008233
Hheb035210.11	1.55189	1.05e-13	Neprilysin-2 isoform X3	0	771	GO:0005886; GO:0008233; GO:0043167
Hheb047770.11	-6.74448	1.47e-53	Serine protease nudel	0	1836	GO:0004252; GO:0006508; GO:0007306; GO:0007310; GO:0007313; GO:0008233; GO:0008236; GO:0016020; GO:0016021; GO:0016787
Hheb047780.11	-3.09319	1.43e-76	Neutral ceramidase	0	731	GO:0006629; GO:0009056; GO:0016810; GO:0034641
Hheb048020.11	-0.300132	0.117576	Hexokinase type 2 isoform X2	4e-252	459
Hheb052230.11	-3.44821	1.02e-06	Myogenesis-regulating glycosidase	2.6e-243	1323	GO:0008150; GO:0016798
Hheb057480.11,3	0.749982	8.29e-05	ATP synthase subunit alpha, mitochondrial	2.4e-296	548	GO:0005622; GO:0009058; GO:0016874; GO:0022857; GO:0032991; GO:0034641; GO:0043167; GO:0044281
Hheb059290.11	-2.73398	3.34e-20	Alpha-amylase A-like	1.2e-217	499	GO:0005975; GO:0016798; GO:0043167
Hheb060900.11	-3.73276	8.18e-16	Serine protease 48-like	5.3e-168	512	GO:0008233
Hheb068060.11	2.37325	3.55e-31	Mitogen-activated protein kinase 15 isoform X1	5.2e-226	633	GO:0016301
Hheb068850.11,2	1.79	3.66e-35	GILT-like protein 1	4.48e-98	223	GO:0016020; GO:0016021
Hheb069320.11	-1.63489	2.35e-10	Lysozyme-like	1.16721e-85	157	GO:0016798
Hheb072220.11	-0.39741	0.0846072	Phosphoacetylglucosamine mutase	6e-227	613	GO:0005975; GO:0009058; GO:0016853; GO:0034641; GO:0043167; GO:0044281
Hheb072760.11	-0.317188	0.0634285	Succinate-semialdehyde dehydrogenase, mitochondrial	1.4e-229	505	GO:0005739; GO:0006520; GO:0009056; GO:0016491
Hheb077450.11	-2.71167	0.0138817	Juvenile hormone esterase	2.6e-123	981	GO:0016787; GO:0052689
Hheb079640.11,3	-0.478492	0.0180455	Maltase 1-like	3.9e-231	601	GO:0005975; GO:0016798
Hheb079650.11	-2.88829	4.66e-26	Maltase 1-like	5.6e-241	618	GO:0005975; GO:0016798
Hheb079830.11	-0.556817	0.000139405	Glyceraldehyde-3-phosphate dehydrogenase 2	7.7e-177	373	GO:0005975; GO:0006091; GO:0009056; GO:0016491; GO:0034641; GO:0044281
Hheb079860.11	-0.189621	/	Alpha-glucosidase-like	1.4e-246	572	GO:0005975; GO:0016798
Hheb081350.11	-1.4838	0.00919829	Endochitinase	1e-262	542	GO:0005576; GO:0005975; GO:0016798
Hheb081490.11	-0.122793	0.572807	Transaldolase	8.2e-159	322	GO:0003674; GO:0005737; GO:0005975; GO:0006091
Hheb082390.11	0.00159494	0.994462	Glycerol-3-phosphate acyltransferase 1, mitochondrial isoform X1	0	769	GO:0016746
Hheb083060.11,2	1.18	3.52e-10	Esterase E4-like	8.3e-228	547	GO:0016787
Hheb083080.11	-0.351553	0.391088	Esterase E4-like	1.4e-243	533	GO:0003674
Hheb084530.11	1.20121	1.41e-07	Gamma-glutamylcyclotransferase-like isoform X2	1.04692e-70	173	GO:0016829
Hheb085610.11	0.939845	0.00735473	Apyrase	3.8e-208	487	GO:0003674
Hheb088580.11	-5.42695	2.2e-25	Group 3 secretory phospholipase A2	6.72784e-15	173	GO:0004623; GO:0005576; GO:0006629; GO:0006644; GO:0016042; GO:0016787; GO:0046872; GO:0050482; GO:0102567; GO:0102568
Hheb088590.11,2,3	11.69	1.51e-231	Phospholipase A2-like	5.65e-16	175	GO:0004623; GO:0006644; GO:0050482
Hheb091770.11	0.584568	0.0318981	Lysosomal alpha-mannosidase isoform X2	0	1001	GO:0005575; GO:0005975; GO:0016798
Hheb092240.11	-2.50811	2.74e-12	Lysosomal alpha-mannosidase isoform X2	0	1039
Hheb093460.11	3.21134	2.5e-28	Chymotrypsin-2-like	1.29204e-108	245	GO:0008233
Hheb094040.11	-0.836477	0.352214	Chitinase-3-like protein 1 isoform X1	1.3e-173	610	GO:0008150; GO:0016798
Hheb095150.11	-6.08071	6.83e-43	Glucose dehydrogenase [FAD, quinone]-like isoform X1	6.7e-274	1072	GO:0016491; GO:0043167
Hheb100140.11,2	2.98	1.96e-57	Alpha-N-acetylgalactosaminidase isoform X1	5.2e-233	437	GO:0004553; GO:0005975
Hheb101560.11	0.598879	0.000656092	Pantothenate kinase 3 isoform X1	1.8e-208	383	GO:0009058; GO:0016301; GO:0034641; GO:0043167; GO:0044281
Hheb104770.11	-3.12697	1.53e-25	Putative aldehyde dehydrogenase family 7 member A1 homolog	1.1e-274	528	GO:0016491
Hheb104840.11	-1.16336	0.000277924	Beta-glucuronidase	1.4e-298	675	GO:0005764; GO:0005975; GO:0016798
Hheb106430.11	-3.14658	0.00213148	Putative aminopeptidase-2	0	3647	GO:0006508; GO:0008233; GO:0008237; GO:0008270; GO:0016787; GO:0046872
Hheb106520.11	3.4775	1.01e-86	Aminopeptidase N isoform X2	0	982	GO:0005575; GO:0008233; GO:0043167
Hheb108910.11,2,3	2.9	1.31e-33	Venom carboxylesterase-6	2.2e-260	953	GO:0016787
Hheb110740.11	0.610762	0.003804	Lactoylglutathione lyase	8.8274e-118	183	GO:0016829; GO:0043167
Hheb114410.11	-3.70466	7.77e-06	Chymotrypsin-2-like	1.00919e-85	247	GO:0008233
Hheb116050.11	-0.101411	0.410892	Pyruvate kinase	2.6e-266	543	GO:0005975; GO:0006091; GO:0009056; GO:0016301; GO:0034641; GO:0043167; GO:0044281
Hheb116660.11	-4.17883	6.31e-06	Trehalase-like isoform X1	2.1e-257	874	GO:0005576; GO:0005975; GO:0016798
Hheb117040.11	-0.00757783	0.96922	Superoxide dismutase [Cu-Zn]	1.22588e-98	151	GO:0006950; GO:0016491; GO:0043167
Hheb118800.11,2,3	1.33	1.59e-29	Neutral alpha-glucosidase AB	0	942	GO:0004553; GO:0005975; GO:0016021; GO:0030246
Recognition/binding proteins
Hheb036740.11,2	1.92	3.92e-12	Hemolymph lipopolysaccharide-binding protein	4.78e-117	262	GO:0000118; GO:0000122; GO:0000166; GO:0000785; GO:0003676; GO:0003677; GO:0003682; GO:0003697; GO:0003700; GO:0003714; GO:0003887; GO:0004180; GO:0004407; GO:0004519; GO:0004527; GO:0004553; GO:0004568; GO:0004748; GO:0005515; GO:0005524; GO:0005543; GO:0005576; GO:0005634; GO:0005700; GO:0005764; GO:0005768; GO:0005776; GO:0005886; GO:0005975; GO:0006032; GO:0006231; GO:0006260; GO:0006261; GO:…
Hheb040450.11	-2.66764	9.38e-12	Toll-like receptor 6	9.27024e-156	952	GO:0004180; GO:0006508; GO:0016020; GO:0016021
Hheb047190.11,3	-0.935656	0.00170192	General odorant-binding protein 56d	3.39393e-47	132	GO:0005549; GO:0005576
Hheb049760.11	-5.36138	1.14e-22	Gamma-aminobutyric acid type B receptor subunit 2	0	1175	GO:0003674; GO:0005575; GO:0007165
Hheb057620.11,2,3	12.65	6.1e-56	DN1895	1.33e-104	151	GO:0003674
Hheb057630.11,2,3	12.88	1.07e-217	DN1895	1.01e-72	115	GO:0003674
Hheb057830.11	12.813	7.42e-149	DN1895	1.8643e-32	197	GO:0005549; GO:0005576
Hheb070760.11,2,3	12.72	8.56e-277	DN4395	9.99e-101	144	GO:0003674
Protease inhibitor
Hheb008810.11	-6.30744	1.62e-92	Serine protease inhibitor 3/4-like isoform X10	3.62193e-74	393
Hheb008940.11	-2.80781	0.156787	Leukocyte elastase inhibitor isoform X2	1.68688e-70	347	GO:0004867; GO:0005615; GO:0010466; GO:0010951; GO:0030414
Hheb015940.11,3	4.00534	4.43e-145	Antichymotrypsin-2-like isoform X11	2.09234e-136	392	GO:0004867; GO:0005615; GO:0010466; GO:0010951; GO:0030414
Hheb015950.11,2,3	3.82	3.93e-87	Alaserpin isoform X5	1.42e-139	408	GO:0005615
Hheb015960.11,2,3	3.37	3.86e-99	Leukocyte elastase inhibitor isoform X1	1.33e-140	395	GO:0005615
Hheb031310.11	-6.20085	1.25e-24	Serine protease inhibitor 3/4-like isoform X10	1.69047e-72	385
Hheb056570.11	-2.51048	0.0033674	Serpin B6-like isoform X1	4.13421e-145	404	GO:0004867; GO:0005615; GO:0010466; GO:0010951; GO:0030414
Hheb103670.11	-0.182049	0.861276	Chymotrypsin inhibitor-like	2.58962e-17	80
Hheb010820.11	-1.32338	2.01e-12	Alaserpin isoform X5	1.59289e-136	406	GO:0004867; GO:0005615; GO:0010466; GO:0010951; GO:0030414
Hheb030830.11	-0.329622	0.262548	Alaserpin isoform X5	1.86215e-136	406	GO:0004867; GO:0005615; GO:0010466; GO:0010951; GO:0030414
Hheb120010.11	1.6005	3.38e-11	Antichymotrypsin-2-like isoform X2	2.5e-95	367	GO:0005615; GO:0030234
Others
Hheb000680.11,2,3	1.86	9.96e-16	TPRXL isoform X2	2.48e-11	258
Hheb000690.11	1.81806	3.36e-17	Ubiquitin-60S ribosomal protein L40	1.26416e-88	128	GO:0003735; GO:0005634; GO:0005829; GO:0005840; GO:0006412; GO:0006464; GO:0009056; GO:0019899; GO:0032991
Hheb005270.11	2.59175	2.61e-28	Ubiquitin-40S ribosomal protein S27a	5.12899e-81	156	GO:0003735; GO:0005730; GO:0005840; GO:0006412; GO:0042254; GO:0043167
Hheb005320.11	-0.376936	0.11878	Kielin/chordin-like protein	1.30043e-80	323
Hheb005330.11	-2.97767	0.000180441	Kielin/chordin-like protein	7.83027e-86	306
Hheb005340.11	-0.940068	0.336652	Kielin/chordin-like protein	2.11915e-70	555
Hheb006120.11	4.33581	3.8e-100	Coiled-coil domain-containing protein 134	0	358	GO:0003674; GO:0005576; GO:0005975
Hheb007250.11,2,3	3.3	1.24e-38	Kielin/chordin-like protein	5.13e-140	316	GO:0005575
Hheb008820.11	-5.41587	7.83e-109	Wiskott-Aldrich syndrome protein homolog 1-like	5.60897e-58	254
Hheb011290.11	-0.130643	0.714145	Regucalcin isoform X1	1.2e-130	934	GO:0030234; GO:0043167
Hheb013180.11	-2.86866	3.6e-13	Leucine-rich repeat-containing protein 15-like	1.87576e-99	464
Hheb013220.11	-10.6444	3.35e-17	Leucine-rich repeat extensin-like protein 2	0.000171385	265
Hheb016100.11	1.04629	2.57e-23	ADP,ATP carrier protein 2	2.6e-167	300	GO:0005739; GO:0022857
Hheb016570.11	-0.193788	0.150707	Protein pellino isoform X2	3.4e-259	462
Hheb016660.11	1.91311	1.46e-08	Bone morphogenetic protein 4	3.70002e-151	420	GO:0003674; GO:0005576; GO:0007165
Hheb017490.11	-6.41305	2.4e-06	Nibrin isoform X1	3.06563e-26	332	GO:0006302; GO:0007095; GO:0030870
Hheb018400.11	-5.17714	0.000206006	Dynein regulatory complex subunit 7-like	2.5e-235	735	GO:0043226
Hheb019880.11	0.604671	0.088634	Arylphorin subunit alpha-like	2.8e-239	721
Hheb021540.11	-0.0644292	0.765583	Mitochondrial E3 ubiquitin protein ligase 1	5.7e-166	344	GO:0005575; GO:0006464; GO:0016874; GO:0043167
Hheb022570.11	3.35951	7.52e-30	Fibrillin-3	0	14692
Hheb022610.11	-1.28188	3.93e-08	Tripartite motif-containing protein 2 isoform X2	0	665	GO:0043167
Hheb023040.11	0.938165	9.83e-11	Restin homolog isoform X1	1e-159	1662
Hheb024380.11	-0.0966996	0.722844	Vascular endothelial growth factor C	7.36674e-124	308	GO:0005575
Hheb024590.11	1.82524	3.09e-16	Basement membrane-specific heparan sulfate proteoglycan core protein	0	4065
Hheb025260.11,2	3.39	5.07e-64	Neurogenic locus notch homolog protein 1	2.7e-170	418
Hheb026060.11,2,3	3.41	1.29e-94	Calreticulin	6.9e-143	353	GO:0005509; GO:0005788; GO:0006457; GO:0051082
Hheb028710.11	-0.393845	0.0216096	Proteasome activator complex subunit 4B-like	0	1802	GO:0000502; GO:0006281; GO:0006974; GO:0010952; GO:0016504; GO:0070577; GO:0070628
Hheb031030.11	-1.42639	1.59e-18	Polyubiquitin-A	0	761	GO:0005634; GO:0005737; GO:0006464; GO:0009056; GO:0019899
Hheb031360.11	-0.0457321	0.798472	Actin-5C	1.7e-219	376	GO:0000003; GO:0000228; GO:0000278; GO:0005737; GO:0005856; GO:0030154; GO:0032991; GO:0043167; GO:0048646; GO:0051276; GO:0051301
Hheb032130.11	-6.43004	2.74e-64	Glycine-rich protein DOT1-like	5.56496e-29	157
Hheb032170.11	-1.11647	0.213905	Transferrin	0	705	GO:0005615; GO:0006810; GO:0042592; GO:0043167
Hheb033690.11	-3.21995	8.87e-05	Cadherin-like protein	0	1663	GO:0005886; GO:0007155; GO:0043167
Hheb033950.11,2	3.39	5.07e-64	Neurogenic locus notch homolog protein 1	2.7e-170	418
Hheb037790.11	0.174876	0.907915	Hymenoptaecin	7.1e-74	482	GO:0005886; GO:0015103; GO:0015104; GO:0015105; GO:0015297; GO:0015699; GO:0015700; GO:0016020; GO:0016021; GO:0055085
Hheb041360.11	-0.177176	0.323633	Serine/arginine repetitive matrix protein 2-like isoform X1	2.27728e-172	2167	GO:0043044; GO:0090537
Hheb048320.11,2,3	11.28	2.71e-206	Venom allergen 3-like	1.41e-116	635	GO:0005576
Hheb048330.11	0.429976	0.123754	Venom allergen 3-like	7.71546e-89	222	GO:0005576
Hheb049740.11,3	-2.77333	5.67e-15	Apolipophorins	0	3925	GO:0003674; GO:0006810
Hheb049910.11	-0.270393	0.066376	Heat shock 70 kDa protein cognate 5	0	688	GO:0006457; GO:0043167; GO:0051082
Hheb053200.11	-1.44315	5.64e-12	JNK-interacting protein 3 isoform X1	0	1725	GO:0005737; GO:0006950; GO:0007165; GO:0016491; GO:0030674
Hheb055950.11	0.286358	0.0270474	Lysine-specific demethylase lid isoform X1	0	2300	GO:0003677; GO:0005634; GO:0006464; GO:0008168; GO:0016491; GO:0043167; GO:0051276
Hheb056430.11	-1.63681	5.85e-17	Ornithine aminotransferase, mitochondrial-like	7.6e-221	423	GO:0006520; GO:0009058; GO:0043167
Hheb056460.11	-0.123605	0.77516	Histone H2B	7.06184e-60	123	GO:0003677; GO:0005634; GO:0005694; GO:0032991
Hheb056550.11	-3.94333	6.59e-05	Histone H2B	1.66038e-60	123	GO:0003677; GO:0005634; GO:0005694; GO:0032991
Hheb056630.11	1	/	Histone H2B	9.4e-47	123	GO:0003677;GO:0005634; GO:0005694; GO:0032991
Hheb056680.11	6.3219	0.743884	Histone H2B	9.4e-47	123	GO:0003677;GO:0005634; GO:0005694; GO:0032991
Hheb056710.11	0.537007	0.853795	Histone H2B	6.169e-72	123	GO:0003677; GO:0005634; GO:0005694; GO:0032991
Hheb056740.11	-7.2605	0.847938	Histone H2B	9.4e-47	123	GO:0003677;GO:0005634; GO:0005694; GO:0032991
Hheb058000.11	-2.75537	0.138537	Histone H2B	6.169e-72	123	GO:0003677; GO:0005634; GO:0005694; GO:0032991
Hheb058030.11	-0.833383	0.00484529	Multidrug resistance-associated protein 4	0	1421	GO:0000166; GO:0005524; GO:0016020; GO:0016021; GO:0016887; GO:0022857; GO:0042626; GO:0055085
Hheb058230.11	-3.39129	7.08e-09	Histone H2B	6.169e-72	123	GO:0003677; GO:0005634; GO:0005694; GO:0032991
Hheb058240.11	1.77738	0.191284	Histone H2B	6.169e-72	123	GO:0003677; GO:0005634; GO:0005694; GO:0032991
Hheb058270.11	2.07003	0.00481035	Histone H2B	6.169e-72	123	GO:0003677; GO:0005634; GO:0005694; GO:0032991
Hheb058300.11	-1.03377	0.277082	Histone H2B	6.169e-72	123	GO:0003677; GO:0005634; GO:0005694; GO:0032991
Hheb062600.11	-1.13368	3.79e-05	Kinesin-like protein unc-104 isoform X3	0	1826
Hheb062860.11,3	2.24059	2.05e-25	60S ribosomal protein L23	7.48015e-95	140	GO:0003735; GO:0005829; GO:0005840; GO:0006412; GO:0019843; GO:0032991
Hheb064260.11	1.2213	2.26e-11	Vanin-like protein 2 isoform X1	1.4e-166	552	GO:0006807; GO:0016787; GO:0016811
Hheb066430.11	1.83504	0.000502	E3 ubiquitin-protein ligase rnf213-alpha-like	1.76777e-20	452
Hheb066520.11	-0.025985	0.929558	Acidic leucine-rich nuclear phosphoprotein 32 family member B-like	2.40062e-19	2.40062e-19
Hheb069230.11,2,3	9.35	1.32e-121	Graves disease carrier protein-like	9.8e-165	10132	GO:0005739; GO:0022857
Hheb069330.11	-0.756066	7.07e-06	Nucleolar MIF4G domain-containing protein 1	2.6e-265	830	GO:0003723
Hheb071550.11	-2.46697	0.0358026	Probable salivary secreted peptide	5.29047e-60	134
Hheb071560.11	-2.03729	0.0194038	Probable salivary secreted peptide	1.0204e-45	133
Hheb072630.11	0.488775	0.0332809	Calmodulin	1.42963e-96	153	GO:0000902; GO:0005737; GO:0005815; GO:0006464; GO:0007010; GO:0007049; GO:0007165; GO:0008092; GO:0008219; GO:0016301; GO:0022607; GO:0030154; GO:0030234; GO:0032991; GO:0040011; GO:0042592; GO:0043167; GO:0050877; GO:0051276; GO:0055085
Hheb073700.11	-0.796258	9.75e-05	Actin, muscle	0	420	GO:0005737; GO:0005856; GO:0043167
Hheb073710.11	-0.755934	2.8e-06	Actin, muscle	0	376	GO:0000278; GO:0005737; GO:0005856; GO:0043167; GO:0051301
Hheb074490.11,3	0.905807	4.94e-10	Heat shock 70 kDa protein cognate 4	0	648	GO:0043167
Hheb079500.11	0.314782	0.234161	Apolipoprotein D-like	2.06781e-36	182	GO:0000302; GO:0005737; GO:0006629; GO:0006869; GO:0007568; GO:0008289; GO:0031409
Hheb079510.11	-3.7194	3.27e-95	Apolipoprotein D-like	1.76592e-91	188	GO:0006869; GO:0007568; GO:0008289; GO:0016020; GO:0016021; GO:0031409
Hheb079560.11	-3.47768	8.93e-06	Apolipoprotein D-like	2.65444e-54	195	GO:0006869; GO:0007568; GO:0008289
Hheb079690.11	0.946673	1.93e-07	Mediator of RNA polymerase II transcription subunit 30 isoform X2	2.82909e-91	282	GO:0005634
Hheb080060.11,2,3	2.5	1.06e-52	Protein quiver-like	5.02e-38	213	GO:0016020; GO:0016021; GO:0030431; GO:0032222; GO:1903818
Hheb081460.11	0.0787365	0.884477	Protein starmaker isoform X2	6.6e-87	972
Hheb081570.11	0.927991	7.89e-05	ATP synthase lipid-binding protein, mitochondrial	1.78035e-56	138	GO:0005622; GO:0008289; GO:0009058; GO:0022857; GO:0032991; GO:0034641; GO:0044281
Hheb082090.11	-3.88964	1.66e-11	Probable salivary secreted peptide	9.06192e-31	121
Hheb082530.11	-3.03831	2.77e-11	Venom allergen 3	4.2606e-82	230	GO:0005576
Hheb082600.11	-1.19313	0.335738	Peritrophin-1-like	1.17235e-27	98	GO:0005576; GO:0008061
Hheb083440.11	-3.08017	1e-15	Facilitated trehalose transporter Tret1-2 homolog	1.2e-201	483	GO:0005575
Hheb085960.11	-1.29576	0.000294589	Protein yellow-like	1.93528e-164	405	GO:0005575
Hheb085970.11	-2.71309	3.68e-14	Protein yellow-like	1.07291e-150	829	GO:0005575
Hheb088080.11	1.30979	7.95e-09	Thiamine transporter 2-like	1.9e-252	800	GO:0005615; GO:0030234
Hheb089800.11,3	-2.051	1.18e-17	vitellogenin-3-like	0	1538	GO:0003674
Hheb090580.11,2,3	4.35	1.77e-79	Endoplasmic reticulum chaperone BiP	0	656	GO:0009058; GO:0016829; GO:0034641; GO:0043167
Hheb091710.11	0.224504	0.105008	Ankyrin-3 isoform X3	0	1912
Hheb093800.11,3	0.59527	0.00091175	Polyubiquitin-A	0	664
Hheb093810.11	1.42135	2.03e-11	Ubiquitin family protein	1.0809e-161	229
Hheb093860.11	-1.14487	1.22e-05	Rho guanine nucleotide exchange factor 17	0	1711	GO:0030234
Hheb094880.11	-0.410432	0.0882773	Protein grainyhead isoform X1	0	1224
Hheb100830.11	2.29237	8.29e-28	60S ribosomal protein L4	0	458	GO:0003735; GO:0005840; GO:0006412
Hheb104600.11	2.2925	2.78e-27	Cilia- and flagella-associated protein 45-like	1.2e-79	525	GO:0031514
Hheb107880.11	-0.141474	0.437658	Protein SCO1 homolog, mitochondrial	7.33389e-141	285	GO:0005739; GO:0008150; GO:0043167
Hheb108560.11	-1.85354	0.00329568	Actin, clone 403-like	0	376	GO:0000278; GO:0005737; GO:0005856; GO:0005886; GO:0051301
Hheb109830.11	0.434635	0.012137	Soma ferritin	4.33753e-89	171	GO:0006810; GO:0016491; GO:0042592; GO:0043167
Hheb109930.11	-0.495004	0.00665681	DNA polymerase subunit gamma-1, mitochondrial	0	1649	GO:0003677; GO:0003723; GO:0005739; GO:0006259; GO:0006412; GO:0016779; GO:0032991
Hheb111070.11	-3.33234	NA	Hexamerin-like isoform X1	1e-214	689
Hheb112050.11	-8.39846	2.55e-80	19.5g1 protein	2.65131e-49	422	GO:0003676; GO:0003677; GO:0005634; GO:0042025; GO:0046872
Hheb112900.11	-1.83745	1.49e-06	Ejaculatory bulb-specific protein 3	1.19843e-56	131
Hheb116470.11	0.328655	0.0395298	Actin-related protein 2 isoform X4	1.1e-221	395	GO:0005737; GO:0005856; GO:0007010; GO:0008092; GO:0032991; GO:0043167; GO:0065003
Hheb117260.11	-0.205784	0.417429	Extracellular serine/threonine protein CG31145	2.1e-263	949	GO:0005794
Unknow
Hheb012010.11,2	1.58	1.12e-05	Uncharacterized protein LOC107040226	1.58e-71	149	GO:0009055; GO:0022900; GO:0051536
Hheb012440.11	-7.5381	3.96e-09	Unknown		94
Hheb015490.11	0.395576	0.136105	Uncharacterized protein LOC107037978	8.89224e-90	361	GO:0016020; GO:0016021
Hheb017020.11	1	/	Uncharacterized protein LOC106708657	2e-66	304	GO:0003676; GO:0003677; GO:0003964; GO:0004523;GO:0006278; GO:0090502
Hheb020350.11	10.7917	1.79e-73	Uncharacterized protein LOC107037859 isoform X2	6.02568e-08	105
Hheb026160.11	-1.95034	1.03e-13	Uncharacterized protein LOC105269137	5.83041e-95	195	GO:0005576; GO:0006810; GO:0008289
Hheb031270.11	0.560079	0.399875	Uncharacterized protein LOC105264483	0	693	GO:0005575
Hheb032110.11	-1.50872	1.82e-05	Uncharacterized protein LOC105265478	1.22897e-38	198
Hheb032120.11	-1.85896	1.08e-05	Uncharacterized protein LOC107036390	7.60212e-89	231
Hheb034300.11	-6.37913	1.13e-23	Uncharacterized protein LOC107039315	4.52104e-41	386
Hheb051440.11	-0.835951	0.0489944	Uncharacterized protein LOC107036885	6.90347e-32	287
Hheb070790.11	12.9355	4.61e-25	Unknown		85
Hheb071840.11	-6.40939	2.65e-06	Unknown		69
Hheb087780.11	1.38547	0.853795	Unknown		137
Hheb087790.11	2.31478	0.574937	Unknown		157
Hheb088520.11	-5.8113	1.11e-50	Uncharacterized protein LOC107043153	0	1329
Hheb093630.11	-4.3817	1.4e-08	Uncharacterized protein LOC105263907	3.15213e-12	167
Abbreviations: the superscript after the ID in the table indicates the method of identification of the protein. 1, indicates from ACV; 2, indicates from method 2; 3, indicates from method 3.

## Sheet: Table S4
Table S4 Venom proteins identified in H. hebetor by combined transcriptomic and proteomic analyses
GeneHhID	Log2((FPKM_VG /FPKM_CA)	P-value	NR Description (BLASTP)		Length	GO IDs	orthologous genes in different species*
			Annotation	E-Value
Hydrolases
Hheb003120.11,2	5.28	1.98e-53	Chitooligosaccharidolytic beta-N-acetylglucosaminidase	6.6e-303	605	GO:0003712; GO:0004563; GO:0005975; GO:0006357; GO:0016021; GO:0016592; GO:0102148	Hh, Cc
Hheb006330.12	9.6	7.83e-73	Serine protease 53-like	1.33e-13	131	GO:0004252; GO:0006508
Hheb007550.13	0.739897	6.13e-06	N-acetylglucosamine-6-sulfatase-like	9e-218	1421	GO:0003674; GO:0008150
Hheb008840.12,3	11.17	0	Venom metalloproteinase 3-like	4.9e-132	504	GO:0004222; GO:0006508	Hh, Cc, Mm, Nv, Pp, Pv
Hheb009440.12,3	10.82	0	Pancreatic lipase-related protein 2-like	4.25e-160	746	GO:0004806; GO:0006629	Hh, Cc, Mm, Pp
Hheb012540.12,3	11.69	3.77e-219	Transmembrane protease serine 9-like	4.38e-38	834	GO:0004252; GO:0006508	Hh, Cc, Mm, Nv, Pp, Pv
Hheb012550.12	10.78	2.21e-62	trypsin alpha-like	1.96e-20	302	GO:0004252; GO:0006508	Hh, Cc, Mm, Nv, Pp, Pv
Hheb012570.12,3	10.4	1.04e-178	Chymotrypsin-1-like isoform X1	4.49e-22	266	GO:0004252; GO:0006508	Hh, Cc, Mm, Nv, Pp, Pv
Hheb012580.12	11.24	1.96e-61	Transmembrane protease serine 9-like	7.2e-40	512	GO:0004252; GO:0006508	Hh, Cc, Mm, Nv, Pp, Pv
Hheb012590.12	10.9	4.39e-131	Transmembrane protease serine 9-like	3.85e-32	487	GO:0004252; GO:0006508	Hh, Cc, Mm, Nv, Pp, Pv
Hheb012610.12,3	12.37	6.43e-119	Transmembrane protease serine 9-like	5.16e-52	518	GO:0004252; GO:0006508
Hheb012630.12,3	11.77	3.65e-91	Acrosin protein	4.44e-23	270	GO:0004252; GO:0006508	Hh, Cc, Mm, Nv, Pp, Pv
Hheb013290.12,3	4.62	1.75e-98	Venom metalloproteinase 3-like	7.63e-166	856	GO:0003993; GO:0004222; GO:0006508	Hh, Cc, Mm, Nv, Pp, Pv
Hheb013320.13	8.47003	3.56e-249	Venom acid phosphatase Acph-1-like	4.1e-69	289	GO:0003993; GO:0016020; GO:0016021; GO:0016311
Hheb013370.12	1.53	3.78e-15	Venom acid phosphatase Acph-1-like	3.37e-162	403	GO:0003993	Hh, Mm, Nv, Pp, Pv
Hheb014570.12,3	7.76	5.55e-164	Hypothetical predicted protein	1.34e-29	286	GO:0004252; GO:0006508	Hh, Cc, Mm, Nv, Pp, Pv
Hheb014590.12	7.37	4.41e-67	Serine protease like protein	3.21e-12	233	GO:0004252; GO:0006508	Hh, Cc, Mm, Nv, Pp, Pv
Hheb020960.12,3	11.85	5.03e-184	Venom metalloproteinase 3-like	3.56e-36	425	GO:0004222; GO:0006508	Hh, Cc, Mm, Nv, Pp, Pv
Hheb024940.12,3	5.88	1.65e-105	Putative carbonic anhydrase 3 isoform X3	6.36e-131	314	GO:0004089; GO:0008270
Hheb028610.12,3	11.95	3.42e-270	Transmembrane protease serine 9-like	4.07e-53	1085	GO:0004252; GO:0006508
Hheb028630.12	7.11	9.27e-73	Mast cell protease 1A-like	2.32e-21	392	GO:0004252; GO:0006508	Hh, Cc, Mm, Nv, Pp, Pv
Hheb028730.12,3	8.87	1.81e-128	Transmembrane protease serine 9-like	1.06e-19	392	GO:0004252; GO:0006508	Hh, Cc, Mm, Nv, Pp, Pv
Hheb028740.12,3	11.93	2.59e-99	Serine protease 46-like	1.41e-37	460	GO:0004252; GO:0006508	Hh, Cc, Mm, Nv, Pp, Pv
Hheb028750.12	10.7	2.15e-130	Chymotrypsin-2-like	3.49e-27	273	GO:0004252; GO:0006508
Hheb030920.13	10.8746	2.13e-233	Chymotrypsin-2-like	2.2e-09	228	GO:0004252; GO:0006508; GO:0008233; GO:0008236; GO:0016787
Hheb036380.12,3	11.87	3.5e-217	Chymotrypsin-2-like	1.05e-20	234	GO:0004252; GO:0006508	Hh, Cc, Mm, Nv, Pp, Pv
Hheb045880.12,3	12.02	1.76e-94	Cathepsin G	1.69e-28	273	GO:0004252; GO:0006508	Hh, Cc, Mm, Nv, Pp, Pv
Hheb047330.12,3	2.96	3.61e-82	Carboxypeptidase D-like	0	1665	GO:0004181; GO:0006508; GO:0006518; GO:0008270
Hheb049970.12	1.15	6.11e-08	Serine proteinase stubble	2.5e-171	423	GO:0008233	Hh, Cc, Mm, Nv, Pp, Pv
Hheb052150.12	3.05	2.46e-49	Chitooligosaccharidolytic beta-N-acetylglucosaminidase	8.4e-234	594	GO:0004563; GO:0005975
Hheb053060.12,3	6.52	4.38e-95	Glucosylceramidase-like isoform X2	1.3e-149	1004	GO:0004348; GO:0006665
Hheb054570.13	0.561924	0.00815	Digestive cysteine proteinase 1	7.9e-247	547	GO:0008233
Hheb054740.12,3	2.39	1.41e-60	Serine/threonine-protein kinase/endoribonuclease IRE1	0	963	GO:0004540; GO:0004672; GO:0005515; GO:0005524; GO:0006397; GO:0006468; GO:0090501
Hheb061800.12,3	2.4	3.81e-29	Inactive serine protease scarface	1.97e-165	1119	GO:0004252; GO:0006508	Hh, Cc, Mm, Nv, Pp, Pv
Hheb062550.12,3	11.22	1.33e-162	Probable chitinase 10	2.4e-20	296	GO:0005576; GO:0008061	Mm, Nv, Pv
Hheb063850.12,3	10.86	9.71e-195	Retinoid-inducible serine carboxypeptidase-like isoform X1	3.6e-121	402	GO:0004185; GO:0006508	Hh, Cc, Mm
Hheb063860.12,3	5.29	1.51e-125	Retinoid-inducible serine carboxypeptidase-like	4.1e-194	836	GO:0008233	Hh, Cc, Mm
Hheb070600.12	7.18	6.71e-149	Venom acid phosphatase Acph-1	1.3e-98	333	GO:0003993	Hh, Mm, Nv, Pp, Pv
Hheb070610.12,3	8.07	1.4e-153	Venom acid phosphatase Acph-1	5.86e-110	336	GO:0003993; GO:0016311	Hh, Mm, Nv, Pp, Pv
Hheb079430.12,3	1.52	6.24e-12	Serine/threonine-protein kinase pakB	2.43e-64	607
Hheb079640.11,3	-0.48	0.018	Maltase 1-like	3.9e-231	601	GO:0005975; GO:0016798
Hheb079670.12,3	13.87	9.91e-43	Phospholipase A2	4.81e-29	165	GO:0004623; GO:0006644; GO:0050482
Hheb080320.12,3	11.76	5.37e-38	Trypsin-1-like isoform X1	8.05e-17	278	GO:0004252; GO:0006508	Hh, Cc, Mm, Nv, Pp, Pv
Hheb083060.11,2	1.18	3.52e-10	Esterase E4-like	8.3e-228	547	GO:0016787	Hh, Cc, Mm, Nv, Pp, Pv
Hheb085060.12,3	2.15	5.51e-20	Testicular acid phosphatase homolog isoform X3	3e-172	362	GO:0016791	Hh, Mm, Nv, Pp, Pv
Hheb087600.12	2.27	1.06e-10	Esterase E4	6e-192	449	GO:0016787	Hh, Nv, Pp
Hheb088590.11,2,3	11.69	1.51e-231	Phospholipase A2-like	5.65e-16	175	GO:0004623; GO:0006644; GO:0050482
Hheb091780.12,3	5.53	1.04e-112	Lysosomal alpha-mannosidase isoform X1	0	1010	GO:0004559; GO:0006013; GO:0030246	Hh, Cc
Hheb095110.12	1.15	6.11e-08	Serine proteinase stubble	2.5e-171	423	GO:0008233	Hh, Cc, Mm, Nv, Pp, Pv
Hheb095630.12,3	2.15	1.45e-102	Inorganic pyrophosphatase	1.4e-149	666	GO:0000287; GO:0004252; GO:0004427; GO:0005737; GO:0006508; GO:0006796	Hh, Nv, Pp
Hheb095860.13	-0.37	0.12	Putative cysteine proteinase CG12163	1.7e-260	1243	GO:0008233; GO:0030234
Hheb097490.12,3	11.72	3.39e-209	Transmembrane protease serine 9-like	3.38e-48	1187	GO:0004252; GO:0006508
Hheb100140.11,2	2.98	1.96e-57	Alpha-N-acetylgalactosaminidase isoform X1	5.2e-233	437	GO:0004553; GO:0005975
Hheb102130.12,3	11.53	7.19e-168	Transmembrane protease serine 9-like	1e-20	404	GO:0004252; GO:0006508	Hh, Cc, Mm, Nv, Pp, Pv
Hheb104330.12	9.23	7.57e-91	Granzyme B-like	2.54e-22	269	GO:0004252; GO:0006508	Hh, Cc, Mm, Nv, Pp, Pv
Hheb104350.12,3	2.02	2.13e-21	Multiple inositol polyphosphate phosphatase 1-like	9.6e-166	706	GO:0016311; GO:0016791	Hh, Nv
Hheb106460.12,3	11.42	6.42e-207	Aminopeptidase N-like	1.07e-146	803	GO:0006508; GO:0008237; GO:0008270	Hh, Cc, Mm
Hheb106470.12,3	10.93	1.65e-217	Aminopeptidase N-like	1.7e-180	927	GO:0006508; GO:0008237; GO:0008270	Hh, Cc, Mm
Hheb106480.12	4.03	3.16e-44	Aminopeptidase N-like	5.3e-171	906	GO:0006508; GO:0008237; GO:0008270	Hh, Cc, Mm
Hheb106590.13	0.740707	0.0032	Chitinase-like protein EN03	1.4e-222	434	GO:0003674; GO:0005576; GO:0005975
Hheb108910.11,2,3	2.9	1.31e-33	Venom carboxylesterase-6	3.3e-192	953	GO:0016787	Hh, Nv, Pp
Hheb109860.12,3	11.62	2.69e-141	Mast cell protease 1A-like	1.76e-22	496	GO:0004252; GO:0006508	Hh, Cc, Mm, Nv, Pp, Pv
Hheb110180.12,3	1.43	3.51e-13	Cathepsin L	1.4e-172	339	GO:0008233
Hheb111900.12,3	11	1.72e-151	Chymotrypsin-1	2.88e-23	278	GO:0004252; GO:0006508	Hh, Cc, Mm, Nv, Pp, Pv
Hheb112070.12	11.6	2.74e-70	Group 3 secretory phospholipase A2	7.63e-27	212	GO:0004623; GO:0006644; GO:0050482
Hheb112990.12,3	10.38	1.88e-213	Venom metalloproteinase 3-like	2.23e-27	888	GO:0004222; GO:0006508	Hh, Cc, Mm, Nv, Pp, Pv
Hheb113000.12,3	12.35	7.05e-151	Venom metalloproteinase 3-like	1.25e-23	471	GO:0008237	Hh, Cc, Mm, Nv, Pp, Pv
Hheb118800.11,2,3	1.33	1.59e-29	Neutral alpha-glucosidase AB	0	942	GO:0004553; GO:0005975; GO:0016021; GO:0030246	Hh, Cc, Mm
Isomerases
Hheb105950.12,3	2.96	4.76e-47	Peptidyl-prolyl cis-trans isomerase B	9.6e-105	204	GO:0005737; GO:0006457; GO:0006464; GO:0016853; GO:0043226
Transferase
Hheb078550.13	8.34163	1.15e-104	Sulfotransferase 1C4-like	5.7e-119	836	GO:0008146; GO:0016740
Hheb097630.12	3.36	3.46e-58	Stromal cell-derived factor 2	4.13e-111	222	GO:0005575
Oxidordeuctase
Hheb003220.12,3	4.31	3.32e-223	Protein disulfide-isomerase	3.5e-217	494	GO:0016853; GO:0042592	Hh, Cc, Mm, Pp
Hheb020410.11,2,3	1.14	6.91e-09	Superoxide dismutase [Cu-Zn], chloroplastic-like isoform X1	4.52e-92	211	GO:0004784; GO:0016021; GO:0019430; GO:0046872; GO:0055114	Cc, Mm
Hheb034110.11,2	1.79	3.66e-35	GILT-like protein 1	4.48e-98	225	GO:0016020; GO:0016021	Hh, Pp
Hheb039630.12	3.23	4.39e-59	Peroxiredoxin-2	2.44e-168	250	GO:0004601; GO:0051920; GO:0055114; GO:0098869
Hheb050760.12,3	1.93	2.91e-69	Thioredoxin domain-containing protein 5	3e-184	843	GO:0016853; GO:0042592	Hh, Cc, Mm
Hheb051650.12,3	3.03	2.95e-53	Protein disulfide-isomerase A3	1.3e-243	491	GO:0016853; GO:0042592	Hh, Cc, Mm, Pp
Hheb066410.12,3	2.73	1.13e-84	Endoplasmic reticulum resident protein 44 isoform X1	6.4e-204	422		Hh, Cc, Mm
Hheb068850.11,2	1.79	3.66e-35	GILT-like protein 1	4.48e-98	225	GO:0016020; GO:0016021	Hh, Pp
Hheb087940.12,3	4.3	6.95e-47	GILT-like protein 1	1.24e-87	323	GO:0016020; GO:0016021
Hheb089150.12,3	5.08	2.59e-165	Protein disulfide-isomerase A6 homolog	2.1e-197	433	GO:0016853; GO:0042592	Hh, Cc, Mm
Protease inhibitor
Hheb015940.11,3	4.00534	4.43e-145	Leukocyte elastase inhibitor-like isoform X2	2.2e-105	392	GO:0004867; GO:0005615; GO:0010466; GO:0010951; GO:0030414
Hheb015950.11,2,3	3.82	3.93e-87	Alaserpin isoform X5	1.42e-139	402	GO:0005615	Hh, Cc, Mm, Pp
Hheb015960.11,2,3	3.37	3.86e-99	Leukocyte elastase inhibitor isoform X1	1.33e-140	395	GO:0005615	Hh, Cc, Mm, Pp
Hheb121490.12,3	1.45	2.02e-13	CD109 antigen-like isoform X2	0	1462	GO:0004866; GO:0005615; GO:0010951
Recognition/binding proteins
Hheb011390.13	2.38487	1.99e-42	PDF receptor-like	6.3e-195	640	GO:0003674; GO:0005886; GO:0007165
Hheb036740.11,2	1.92	3.92e-12	Hemolymph lipopolysaccharide-binding protein	4.78e-117	262	GO:0000118; GO:0000122; GO:0000166; GO:0000785; GO:0003676; GO:0003677; GO:0003682; GO:0003697; GO:0003700; GO:0003714; GO:0003887; GO:0004180; GO:0004407; GO:0004519; GO:0004527; GO:0004553; GO:0004568; GO:0004748; GO:0005515; GO:0005524; GO:0005543; GO:0005576; GO:0005634; GO:0005700; GO:0005764; GO:0005768; GO:0005776; GO:0005886; GO:0005975; GO:0006032; GO:0006231; GO:0006260; GO:0006261; GO:…
Hheb047190.11,3	-0.94	0.0017	General odorant-binding protein 56d-like	1.8e-35	123	GO:0005549; GO:0005576
Hheb057620.11,2,3	12.65	6.1e-56	DN1895	1.33e-104	151	GO:0003674
Hheb057630.11,2,3	12.88	1.07e-217	DN1895	1.01e-72	115	GO:0003674
Hheb057820.12,3	12.1	4.45e-117	DN1895	2.29e-10	151	GO:0005549
Hheb057840.12,3	11.59	1.09e-210	Putative odorant binding protein 81	6.51e-34	149	GO:0005549
Hheb066310.12	11.09	6.95e-30	Ribonuclease Oy	1.94e-66	254	GO:0003723; GO:0033897	Hh, Pp, Pv
Hheb070480.12	2.51	3.82e-25	Protein obstructor-E	1.19e-138	226	GO:0003674; GO:0005576
Hheb070760.11,2,3	12.72	8.56e-277	DN4395	9.99e-101	144	GO:0003674
Hheb084970.12	1.84	0.000438803	Glutamate receptor U1-like	3.25e-170	468	GO:0015276; GO:0016020
Others
Hheb000680.11,2,3	1.86	9.96e-16	TPRXL isoform X2	2.48e-11	258
Hheb003250.13	2.58651	1.04e-23	40S ribosomal protein S19a	5.8e-70	154	GO:0003735; GO:0005840; GO:0006412
Hheb007250.11,2,3	3.3	1.24e-38	Kielin/chordin-like protein	5.13e-140	316	GO:0005575	Hh, Mm
Hheb007270.12,3	3.38	4.69e-94	Hypoxia up-regulated protein 1 isoform X1	0	934
Hheb007460.13	1.76885	6.98e-52	Translation elongation factor 2	0	844	GO:0003924; GO:0005768; GO:0008135; GO:0015031; GO:0016192; GO:0032991; GO:0043167
Hheb012720.13	-2.52	4.2e-11	Vitellogenin-like	0	1776	GO:0005319; GO:0005576; GO:0006869; GO:0045735
Hheb015120.12	10.55	2.09e-07	Paralytic protein 1	6.27e-49	106
Hheb015140.12	12.43	6.11e-28	Paralytic protein 1	2.91e-31	99
Hheb016790.11,2	2.53	7.92e-15	Peptidoglycan-recognition protein SC2-like isoform X1	1.2e-72	213	GO:0008270; GO:0008745; GO:0009253; GO:0042834; GO:0045087
Hheb017510.12,3	11.56	2.49e-29	80 kDa venom protein	0	693		Hh, Cc, Mm, Nv, Pp, Pv
Hheb020790.12,3	11.78	9.49e-270	Down syndrome cell adhesion molecule-like protein 1 homolog	3.53e-11	704
Hheb024100.12,3	7.08	1.68e-142	Protein seele	1.85e-70	191
Hheb024730.12,3	1.97	3.73e-15	Slit homolog 2 protein-like	1.5e-184	978	GO:0005515
Hheb025260.11,2	3.39	5.07e-64	Neurogenic locus notch homolog protein 1	2.7e-170	418
Hheb025890.12,3	5.44	3.63e-140	Endoplasmin	0	3	GO:0006457; GO:0043167; GO:0051082	Hh, Mm
Hheb026060.11,2,3	3.41	1.29e-94	Calreticulin	0	979	GO:0005509; GO:0005788; GO:0006457; GO:0051082	Hh, Cc, Mm, Nv, Pp
Hheb026290.12,3	1.41	1.43e-21	Actin-interacting protein 1	0	842	GO:0005515
Hheb026840.12	2.16	1.25e-10	POU domain, class 6, transcription factor 2 isoform X2	5.9e-183	677	GO:0003677; GO:0003700; GO:0004252; GO:0006355; GO:0006508
Hheb030810.13	2.46525	1.94e-34	40S ribosomal protein S5	9.6e-112	241	GO:0003723; GO:0003735; GO:0005840; GO:0006412; GO:0032991
Hheb032430.12	6.02	4.94e-137	Protein yellow-like isoform X1	2.5e-274	512		Mm, Pp, Pv
Hheb033950.11,2	3.39	5.07e-64	Neurogenic locus notch homolog protein 1	2.7e-170	418
Hheb035950.13	2.25451	2.43e-18	RNA-binding protein 26 isoform X3	0	1263	:GO:0003723; GO:0006397; GO:0043167
Hheb047460.12,3	2.23	2.61e-17	60S acidic ribosomal protein P2	7.31e-34	635	GO:0003735; GO:0005840; GO:0006412
Hheb048060.13	2.16799	1.66e-18	60S ribosomal protein L6	1.5e-113	263	GO:0003735; GO:0005840; GO:0006412
Hheb048320.11,2,3	11.28	2.71e-206	Venom allergen 3-like	1.41e-116	635	GO:0005576	Nv, Pp, Pv
Hheb049740.11,3	-2.77	5.67e-15	Apolipophorins	0	3925	GO:0003674; GO:0006810
Hheb050130.13	2.76332	3.06e-21	40S ribosomal protein S10	2.5e-76	158	GO:0005840
Hheb053210.12	2.23	0.000137873	Endocuticle structural glycoprotein SgAbd-8-like	1.68e-39	148	GO:0042302
Hheb053360.13	1.931	2.49e-19	40S ribosomal protein SA	1.2e-135	309	GO:0003735; GO:0005829; GO:0005840; GO:0006412; GO:0022618; GO:0032991; GO:0042254
Hheb055570.13	2.34743	5.04e-23	tRNA modification GTPase GTPBP3, mitochondrial	2.4e-207	618	GO:0003674; GO:0006399
Hheb057480.11,3	0.749982	8.29e-05	ATP synthase subunit alpha, mitochondrial	2.4e-296	548	GO:0005622; GO:0009058; GO:0016874; GO:0022857; GO:0032991; GO:0034641; GO:0043167; GO:0044281
Hheb062860.11,3	2.24059	2.05e-25	60S ribosomal protein L23	1.3e-71	140	GO:0003735; GO:0005829; GO:0005840; GO:0006412; GO:0019843; GO:0032991
Hheb065280.13	0.208485	0.263	Ferritin light chain	3.8e-94	225	GO:0006810; GO:0016491; GO:0042592; GO:0043167
Hheb065580.12	1.19	7.13e-15	DNAJ homolog subfamily C member 1	4.9e-183	431	GO:0005575
Hheb069230.11,2,3	9.35	1.32e-121	Graves disease carrier protein-like	9.8e-165	10132	GO:0005739; GO:0022857
Hheb071190.13	1.69166	1.74e-36	Eukaryotic initiation factor 4A-I	2.8e-226	747	GO:0004386; GO:0008135; GO:0043167
Hheb071800.13	1.35205	4.45e-22	Elongation factor 1-alpha	3e-263	461	GO:0003924; GO:0005737; GO:0008135; GO:0043167
Hheb072390.12,3	7.46	0	Putative capsid	1.53e-101	399
Hheb074490.11,3	0.905807	4.94e-10	Heat shock 70 kDa protein cognate 4	0	648	GO:0043167
Hheb075930.12,3	3.95	2.09e-90	DNAJ homolog subfamily C member 3	1.8e-170	482	GO:0005515; GO:0016021
Hheb076820.12,3	3.24	1.8e-76	DNAJ homolog subfamily B member 11	6.7e-178	358	GO:0005575; GO:0006457; GO:0051082	Hh, Cc
Hheb079320.12	1.61	1.49e-40	Alpha-2-macroglobulin receptor-associated protein	5.1e-160	376	GO:0005783; GO:0007165; GO:0043167
Hheb079450.13	-2.32	1.17e-16	Nuclear pore complex protein DDB_G0274915-like isoform X1	6.7e-16	1056
Hheb080060.11,2,3	2.5	1.06e-52	Protein quiver-like	5.02e-38	213	GO:0016020; GO:0016021; GO:0030431; GO:0032222; GO:1903818
Hheb084810.13	2.18118	4.09e-26	40S ribosomal protein S18 isoform X1	8e-79	180	GO:0003723; GO:0003735; GO:0005840; GO:0006412
Hheb085910.12,3	11.86	4.91e-203	Venom protein	5.21e-50	692		Hh, Cc, Mm, Nv, Pp, Pv
Hheb089800.11,3	-2.05	1.18e-17	Vitellogenin-3-like	0	1538	GO:0003674
Hheb090580.11,2,3	4.35	1.77e-79	Endoplasmic reticulum chaperone BiP	0	656	GO:0009058; GO:0016829; GO:0034641; GO:0043167	Hh, Cc
Hheb091810.12,3	11.79	5.4e-91	Venom protein	1.89e-52	621	GO:0005179; GO:0005576	Hh, Cc, Mm, Nv, Pp, Pv	Insulin (PF00049)
Hheb093160.13	1.88876	7.75e-17	40S ribosomal protein S4	1.1e-145	262	GO:0003735; GO:0005840; GO:0006412; GO:0019843
Hheb093800.11,3	0.59527	0.000912	Ubiquitin	0	664
Hheb094050.12	1.01	2.6e-09	Putative GPI-anchor transamidase	1.3e-170	435	GO:0003923; GO:0005576; GO:0006508; GO:0008061; GO:0016255; GO:0042765
Hheb094940.12,3	4.74	1.24e-191	Mesencephalic astrocyte-derived neurotrophic factor homolog	3.13e-99	175	GO:0043167	Hh, Cc
Hheb098610.13	1.80606	6.65e-20	Translation initiation factor eIF-2B subunit delta-like	3.4e-210	1183	GO:0005737; GO:0008135
Hheb101840.13	2.28215	8.93e-27	60S acidic ribosomal protein P0-like	2.3e-150	316	GO:0005840; GO:0042254
Hheb104070.13	1.72943	5.51e-16	Kinesin-like protein KIF20B	3.3e-279	1923	GO:0003735; GO:0005840; GO:0006412
Hheb106670.12,3	1.8	2.3e-32	Neurexin-4 isoform X2	0	1271	GO:0005575; GO:0008150
Hheb107770.12,3	3.74	6.36e-60	Protein takeout-like	3.22e-133	248
Hheb108700.13	2.07448	4.05e-32	AP-1 complex subunit beta-1 isoform X2	0	1142	GO:0003674; GO:0005737; GO:0015031; GO:0016192; GO:0032991
Hheb111120.12	1.27	4.89e-26	Sorting nexin-14-like	0	869	GO:0005575; GO:0008289; GO:0043167
Hheb113090.12	9.74	5.29e-72	Leucine-rich repeat-containing protein 15-like	1.64e-54	465	GO:0005515	Hh, Mm
Hheb113580.12,3	3.24	1.6e-50	Endoplasmic reticulum lectin 1 isoform X1	2e-239	517
Hheb116360.12,3	1.33	4.18e-16	Trehalase isoform X1	0	682	GO:0004555; GO:0005991; GO:0016021	Hh, Nv
Hheb119240.12	3.34	2.37e-68	Kinesin-like protein KIF19	0	1128	GO:0003777; GO:0005230; GO:0005524; GO:0006811; GO:0007018; GO:0008017; GO:0016021
Hheb119370.13	2.05384	1.79e-20	40S ribosomal protein S3a	6.8e-143	266	GO:0003735; GO:0005829; GO:0005840; GO:0006412; GO:0032991
Hheb119710.12,3	5.34	2.1e-199	Speckle-type POZ protein-like	4.69e-60	900	GO:0005515
Hheb119980.13	7.92379	1.63e-190	Facilitated trehalose transporter Tret1-like	6.3e-109	1286	GO:0005575; GO:0022857
Hheb121180.13	0.408165	0.236	Titin isoform X3	0	13830
Hheb121320.12,3	1.15	5.12e-15	Nucleobindin-2 isoform X2	6.62e-142	476	GO:0043167
Unknown proteins
Hheb005520.13	0.559281	0.0151	Putative uncharacterized protein		15548
Hheb012010.11,2	1.58	1.12e-05	Uncharacterized protein LOC107040226	1.58e-71	149	GO:0009055; GO:0022900; GO:0051536
Hheb013620.12	10.75	1.3e-78	Uncharacterized protein		130	GO:0005549
Hheb015130.12	11.64	9.07e-23	Uncharacterized protein		132
Hheb015150.12,3	11.4	1.93e-44	Uncharacterized protein		96
Hheb015160.12	11.95	1.11e-21	Uncharacterized protein		102
Hheb015170.12	11.57	9.27e-20	Uncharacterized protein		70
Hheb016940.13	13.2341	2.55e-167	Putative uncharacterized protein		154
Hheb016950.12,3	13.53	2.49e-154	Uncharacterized protein		166
Hheb017030.12,3	12.4	5.59e-85	Uncharacterized protein		113
Hheb021690.12	5.16	2.74e-53	Uncharacterized protein LOC105268999	1.19e-34	251
Hheb025220.13	9.6292	3.09e-199	Uncharacterized protein LOC108746909 isoform X1	1.1e-77	637
Hheb025690.13	10.6935	1.7e-216	Uncharacterized protein LOC103580338	5.8e-45	1171
Hheb025700.13	11.9337	4.22e-233	Uncharacterized protein LOC100119643	2.6e-38	577
Hheb025710.13	11.9907	1.32e-187	Uncharacterized protein LOC105266033	1.5e-51	569
Hheb026500.13	13.0384	8.98e-76	Putative uncharacterized protein		139
Hheb032260.12,3	5.7	5.13e-86	Uncharacterized protein LOC105265488	3.61e-36	185
Hheb033900.13	11.8574	1.16e-52	Venom protein	1.17936e-108	594
Hheb053960.12,3	11.96	0	Uncharacterized protein LOC107048065	1.41e-44	660		Hh, Cc, Mm, Nv, Pp, Pv
Hheb053970.12,3	11.39	2.83e-152	Uncharacterized protein LOC107048065	2.04e-59	1311		Hh, Cc, Mm, Nv, Pp, Pv
Hheb060710.12	1.26	1.74e-08	Uncharacterized protein C9E9.15 isoform X1	2.06e-101	206	GO:0032981
Hheb062540.12,3	9.09	9.9e-241	Uncharacterized protein		649
Hheb063380.12,3	3.31	9.2e-46	Uncharacterized protein LOC107048551	9.9e-85	566
Hheb070800.12,3	12.9	4.1e-74	Uncharacterized protein		133	GO:0005549
Hheb078610.12,3	12.37	4.86e-129	Uncharacterized protein		241
Hheb078620.12,3	13.83	7.14e-40	Uncharacterized protein		242
Hheb079480.12	8.36	1e-91	Uncharacterized protein		95
Hheb083240.12,3	11.27	8.11e-279	Uncharacterized protein LOC105265948	1.67e-59	658		Hh, Cc, Mm, Nv, Pp, Pv
Hheb084870.12	6.83	1.38e-88	Uncharacterized protein LOC118070736	1.17e-144	231	GO:0003674	Hh, Mm
Hheb085900.13	11.1424	2.89e-282	Uncharacterized protein LOC107048065	5e-54	662
Hheb085920.12,3	11.37	1.8e-225	Uncharacterized protein LOC107048065	4.85e-61	685		Hh, Cc, Mm, Nv, Pp, Pv
Hheb090730.12	13.3	1.26e-32	Uncharacterized protein LOC107037859 isoform X1	1.9e-16	154	GO:0005549
Hheb090740.12,3	11.9	3.61e-47	Uncharacterized protein LOC107037859 isoform X1	1.91e-20	153	GO:0005549
Hheb098860.12	8.04	2.99e-102	Uncharacterized protein		128
Hheb108690.12,3	11.41	0	Uncharacterized protein LOC107048052	2.51e-45	1358		Hh, Cc, Mm, Nv, Pp, Pv
Abbreviations: the superscript after the ID in the table indicates the method of identification of the protein. 1, indicates from ACV; 2, indicates from method 2; 3, indicates from method 3. *The venom proteins screened by method 2 in H. hebetor were analysed orthologous groups with the venom proteins of other five parasitoid wasps with the same method. Cc, Cotesia chilonis; Hh, Habrobracon hebet…

## Sheet: Table S5
Table S5 Venom proteins in this paper compared with the reported proteins from venom glands and associated tissues in H. hebetor
GenBank ID	Name	BLASTP HhID	Log2((FPKM_VG /FPKM_CA)	P-value	Annotation	SignlP	Reference
AAB15687.1	Sequence 1 from patent US 5554592	Hheb111080.1	-5.29	2.85e-13	Arylphorin subunit alpha		Leisy and Quistad, 1993a
AAB15688.1	Sequence 2 from patent US 5554592	Hheb111060.1	0.82	0.542	Arylphorin subunit alpha		Leisy and Quistad, 1993a
AAB15689.1	Sequence 3 from patent US 5554592	Hheb015120.12	10.55	2.09e-07	Paralytic protein 1		Leisy and Quistad, 1993a
AAB15690.1	Sequence 5 from patent US 5554592	Hheb111080.1	-5.29	2.85e-13	Arylphorin subunit alpha	✓	Leisy and Quistad, 1993a
AAB15691.1	Sequence 9 from patent US 5554592	Hheb111080.1	-5.29	2.85e-13	Arylphorin subunit alpha		Leisy and Quistad, 1993a
AAB33954.1	Brh-I	Hheb111080.1	-5.29	2.85e-13	Arylphorin subunit alpha		Quistad et al., 1994
AAB33955.1	Brh-V	Hheb111060.1	0.82	0.542	Arylphorin subunit alpha		Quistad et al., 1994
AAB33956.1	Brh-III	Hheb015120.12	10.55	2.09e-07	Paralytic protein 1		Quistad et al., 1994
AXY94673.1	Myosin heavy chain	Hheb105740.1	-0.55	0.0984	Myosin heavy chain		Zurovec et al., 2017b
AXY94674.1	Slit homolog 1 protein-like protein	Hheb013070.1	-2.28	0.00469	Insulin-like growth factor-binding protein complex acid labile subunit	✓	Zurovec et al., 2017b
AXY94675.1	Tropomyosin-1A	Hheb014430.1	0.83	9.19e-07	Tropomyosin-1		Zurovec et al., 2017b
AXY94676.1	Tropomyosin-1B	Hheb014430.1	0.83	9.19e-07	Tropomyosin-1		Zurovec et al., 2017b
AXY94677.1	Succinyl-CoA:3-ketoacid coenzyme A transferase 1	Hheb025550.1	-0.66	0.00355	Succinyl-CoA:3-ketoacid coenzyme A transferase 1		Zurovec et al., 2017b
AXY94678.1	Paralytic protein 1	Hheb015120.12	10.55	2.09e-07	Paralytic protein 1	✓	Zurovec et al., 2017b
AXY94679.1	NADP-dependent malic enzyme	Hheb031960.1	-1.41	1.41e-16	NADP-dependent malic enzyme		Zurovec et al., 2017b
AXY94680.1	Venom carboxylesterase-6-like protein	Hheb021950.1	-2.36	9.32e-11	Venom acid phosphatase Acph-1	✓	Zurovec et al., 2017b
AXY94681.1	Maltase 1-like protein	Hheb024870.11	-4.22	2.72e-05	Maltase 1-like	✓	Zurovec et al., 2017b
AXY94682.1	Trehalase-like protein	Hheb116660.11	-4.18	6.31e-06	Trehalase-like isoform X1	✓	Zurovec et al., 2017b
AXY94683.1	Myosin regulatory light chain 2	Hheb081040.1	-0.19	0.437	Myosin regulatory light chain 2		Zurovec et al., 2017b
AXY94684.1	Myosin light chain alkali isoform X1	Hheb025030.1	0.67	0.00437	Myosin light chain alkali		Zurovec et al., 2017b
AXY94685.1	Unknown	Hheb015140.12	12.43	6.11e-28	Paralytic protein 1		Zurovec et al., 2017b
AXY94686.1	Fructose-bisphosphate aldolase	Hheb101730.1	-0.50	0.00351	Fructose-bisphosphate aldolase		Zurovec et al., 2017b
AXY94687.1	Enolase	Hheb065850.1	-0.12	0.55	Enolase		Zurovec et al., 2017b
AXY94688.1	14-3-3 protein zeta	Hheb002000.1	0.66	1.57e-05	14-3-3 protein zeta		Zurovec et al., 2017b
AXY94689.1	Paramyosin long form	Hheb113270.1	-0.035	0.915	Zinc transporter ZIP13 homolog		Zurovec et al., 2017b
AXY94690.1	Arginine kinase	Hheb077500.1	0.58	0.000174	Arginine kinase		Manzoor et al., 2016; Zurovec et al., 2017b
AXY94691.1	DN20536	-	-	-	-	✓	Zurovec et al., 2017b
AXY94692.1	Nucleoside diphosphate kinase	Hheb041480.1	1.49	5.94e-05	Nucleoside diphosphate kinase 6		Zurovec et al., 2017b
AXY94693.1	Isocitrate dehydrogenase	Hheb080530.1	-0.13	0.599	Isocitrate dehydrogenase [NADP] cytoplasmic		Zurovec et al., 2017b
AXY94694.1	Troponin C isoform 3	Hheb078500.1	1.49	2.07e-29	Troponin C, isoform 3		Zurovec et al., 2017b
AXY94695.1	Disulfide-isomerase	Hheb003220.12,3	4.31	3.32e-223	Protein disulfide-isomerase	✓	Zurovec et al., 2017b
AXY94696.1	60 kDa heat shock protein	Hheb009530.1	-1.08	1.2e-09	60 kDa heat shock protein,		Zurovec et al., 2017b
AXY94697.1	80 kDa venom protein	Hheb017510.12,3	11.56	2.49e-29	80 kDa venom protein	✓	Zurovec et al., 2017b
AXY94698.1	Heat shock protein 70II	Hheb090580.11,2,3	4.35	1.77e-79	Heat shock 70 kDa protein cognate 3	✓	Zurovec et al., 2017b
AXY94699.1	Translationally-controlled tumor protein-like protein	Hheb029020.1	1.42	1.38e-18	Translationally-controlled tumor protein homolog		Zurovec et al., 2017b
AXY94700.1	Mitochondrial ATP synthase subunit beta	Hheb062940.1	0.50	0.000316	ATP synthase subunit beta, mitochondrial		Zurovec et al., 2017b
AXY94701.1	Actin	Hheb073700.11	-0.80	9.75e-05	Actin, muscle		Zurovec et al., 2017b
AXY94702.1	DN4395	Hheb070760.11,2,3	12.72	8.56e-277	DN4395	✓	Zurovec et al., 2017b
AXY94703.1	FABP	Hheb061820.1	-1.49	7.27e-10	Fatty acid-binding protein		Zurovec et al., 2017b
AXY94704.1	Glutaredoxin-C4-like protein	Hheb117830.1	1.21	3.6e-09	Glutaredoxin-C4		Zurovec et al., 2017b
AXY94705.1	DN1895	Hheb057620.11,2,3	12.65	6.1e-56	DN1895	✓	Zurovec et al., 2017b
AXY94706.1	DN4737, partial	-	-	-	-		Zurovec et al., 2017b
AXY94707.1	Ribosomal protein 49	Hheb062320.1	2.71	1.27e-22	60S ribosomal protein L32		Zurovec et al., 2017b
AXY94708.1	Adenosine deaminase ADGF, partial	Hheb002100.1	-2.83	2e-26	Adenosine deaminase 2		Zurovec et al., 2017b
AXY94709.1	Chitinase-like protein IDGF	Hheb106590.13	0.74	0.0032	Chitinase-like protein EN03	✓	Zurovec et al., 2017b
AXY94710.1	Glucose-6-phosphate 1-dehydrogenase G6PD	Hheb119300.1	-0.24	0.223	Glucose-6-phosphate 1-dehydrogenase		Zurovec et al., 2017b
AXY94711.1	Alpha amylase	Hheb059280.1	0.48	0.121	Alpha-amylase-related protein		Zurovec et al., 2017b
AXY94712.1	Equilibrative nucleoside transporter ent2	Hheb068780.1	-0.57	0.00218	Equilibrative nucleoside transporter 1	✓	Zurovec et al., 2017b
AXY94713.1	Venom acid phosphatase	Hheb013340.1	-2.46	1.07e-36	Venom acid phosphatase Acph-1		Zurovec et al., 2017b
AXY94714.1	Cysteine-rich venom protein 6-like	Hheb103670.11	-0.18	0.861276	Chymotrypsin inhibitor-like		Zurovec et al., 2017b
AXY94715.1	Arylphorin subunit alpha-like	Hheb111080.1	-5.29	2.85e-13	Arylphorin subunit alpha	✓	Zurovec et al., 2017b
AXY94716.1	45-like protein	-	-	-	-	✓	Zurovec et al., 2017b
AXY94717.1	Calreticulin-like protein	Hheb026060.11,2,3	3.41	1.29e-94	Calreticulin	✓	Manzoor et al., 2016; Zurovec et al., 2017b
AXY94718.1	Serpin	Hheb120010.11	1.6005	3.38e-11	Antichymotrypsin-2-like isoform X2		Zurovec et al., 2017b
CAA03257.1	BrhTX-1(a)	-	-	-	-	✓	Windass et al., 1996a
CAA03258.1	BrhTX-1(d)	Hheb030920.13	10.8746	2.13e-233	Chymotrypsin-2-like	✓	Windass et al., 1996a
CAA03259.1	BrhTX-1(b)	Hheb093530.1	12.1232	2.71e-163	Phospholipase A(2)		Windass et al., 1996a
CAA03260.1	BrhTX-1(c)	Hheb112070.12	11.6	2.74e-70	Group 3 secretory phospholipase A2	✓	Windass et al., 1996a
-	CTD nuclear envelope phosphatase1 homolog isoform X2	Hheb050840.1	-0.72	3.66e-05	CTD nuclear envelope phosphatase 1 homolog		Hussain et al., 2019
-	Tryptase-2	Hheb095110.12	1.15	6.11e-08	Serine proteinase stubble	✓	Hussain et al., 2019
-	venom acid phosphatase	Hheb085060.12,3	2.15	5.51e-20	Testicular acid phosphatase homolog isoform X3		Manzoor et al., 2016; Hussain et al., 2019
Abbreviations: all proteins informations were from national center for biotechnology information (NCBI) and researches had been reported. Superscript a indicates from patents, and these proteins were described as toxins of H. hebetor in the NCBI. Superscript b indicates from an unpablished paper, and these proteins were described from venom glands of H. hebetor in NCBI. And the superscript after …

## Sheet: Table S6
Table S6 PCR sequencing results of 20 signal-free peptide proteins from ACV in H. hebetor
ID	Sequence
Hheb000690.1	tttttcttctttttggcggatgttgtttgtgtgtccgcacttcttcttacggcagttggttgcccttgggtgaagacgagcgtagcacttgcggcagatcatcttgtcgcagttgtacttctgggcgagaattctgagggtgggctcaataacaccaccacgaagacgaagaaccaagtgaagggttgattccttctgaatgttgtagtcagacaaagtacgaccatcctcaagctgttttccagcgaagatcaatcgctgctggtctggtggaattccctctttatcctggattttggctttgacattttcaatagtgcagaaagcctca
Hheb002640.1	catcaggttgaccagcagcgttataacacgttgtcaatagctctggatgggattccccccatgacctcacatgtcccggtgaatcaaactccgacattactcggattcccctttgccttgcaaattcaattacttgtctaatgtcatctgcagtgtaaaccatcttaggatgccaggctcctttttcagatagctcggggaaggccttgctttgataaggaaaactattatcgtcaattatgtgccagtggaatacgttcaatttgttatacgccattgcgtctatagtgaggtagatatctgacaatggaaagtagtggcgtgaggtgtcgagaaggagacctcggtgcgggagcttgggctcatcataaattgtttgcatctgcactttcaaatttg…
Hheb005270.1	gtgtaaccgcacttgccgcagtagtggcggtcctccatggcagccatgaagactccagcgccgcactgctcggatgggcactcacgtctaagacggtgaatttttccgttttcatcgaccttgtagaatttaagaacagcgagcttgaccttcttcttcttgtgcttgatcttctttggggtagagtaattcttcttcttgcgtttcttggcaccaccacgtagcctcagcaccaagtgcaatgtggattccttctggatgttgtaatcagaaagagttctaccatcctcaagctgtttaccagcgaagatcaatctctgctggtctggtggaattccctctttgtcctggatcttggccttgacattttcgatggtgtcagaggcctcgacctcaagg…
Hheb015940.1	tccttgtggtcctccgatgcgtttcacaatggcgtagtagaatggacgatcgactttgaaatcgtaggtgatgggcattgacattggcataacttccaggtgagtcactgcagcagcctctgttccctcttcgtcaaccttgatgtaagccttctgcacggccttgccgattttggcagatatatcaaacataccgctaagatcagcaccttcaccgaagatgctgcccataccgaggtcaattagcggctgcttaagatcgattttcgtcttgatttcgaatataggaagggacaaggagagatgaactttgctgctctcggtgagcagtctgtttagattaagttcggcaaagttctgttggatattcctgagcccggtgacttcgtcgggtaggac…
Hheb016100.1	cagcaacagtagtgacaacctgggcaataccccatgaaacaaggaatggagttttcttggggtctgggagcataccacgagcggtatcgtagaaaccgaagtacgaggcacggtagataatgataccctggactgatacaccgaatccacggtagagaccaacgagaccgtcagatttgaagatcttggtcaggcagttaccaagaccagtgaactcacgctcacctccagccttaccaacgtcagcagccaatcgggttctggcgaaatcgagtgggtagacgaagcagagggaagttgctccagcagcaccaccagaggcgaggttaccagcgaagtaacgccagaattgtgtgtgcttgtcaacaccacccaggaacacctgcttgtacttatcct…
Hheb016660.1	ttgtaacgtggtggacagcgacccttgcaatagcctgcatcaaaatcttttggttgtattataaattcaaagcccttgagatctttaaatataacagtcatttcgtgtctacagcattttttgttgtcaccacggcactcagtcttacggccacggtgcaatgacatcagatgatccggtgcgccgcgctttctacgaatactaccggctgttgagaaaacatttagtactggttgggcccatgagacttttgaaaaatcacccgaactcttggacaaaactctcaactccaggccgagattctccgtatcctcttcttcttcgtgccaggacaccactggatccgtcacgtctagctcaatccaccgtggtccatcaccaatactaaaaattctactc…
Hheb020350.1	tatactgtcgccgtcactttgcggccttccggagactggacaaacttcagatagtgaagtgccttatcctcggcaccaccccccacttcattagcttctttcaaatgcgactccatttttccataataatctgcagctaagttgctgtcacctaaccactcttcatatttcgccttgatactctccaatgcaaaatgatcgttctcgaaataaccgctggcactgaagtagcacacagcgaactttttgaattcggttcgtcca
Hheb024590.1	atcatcgcggtgctcgtgagagcggcgaggagctggataaactaacggacgaggacaatgacattggtgaggctgcagagagtaatcgtagaaatgattatgaaggtgatgatgaagattatcatgcgggatctggtgaagttgaaggtagtgccttcgatcatccaggatttgttgagccaagtggtggtcagcaagcaagattctaccgagtaacgataactgtgcaagagccatacataggtgaatatgctgatccaagcagtaataattatctcagtttgagcagaaatttgacccatgcagttgatgacttgttgtctcaacgaattcctggctacgatcatgtagccaatgtcgtcaagatatccccaaccaacgatccattcacatctgaag…
Hheb026410.1	gggatcacctttttgtatgcagtcagtacctggagagctttctacttttattcttaaatatgatctcgttatctggaacatagtcaaatgtcttatcgtaggtcaatggtgttataattgctgtacagccagactcaatgatatcatggatgttcgaatactcgcgttcctgactcgactcaagcctgatgttcagcaggagtgcgtgaatgctggtcgagtaaatacttcctatgatgaaaatacagaggaataaaagtcgctcgtaagctctcgatggaagatgagatatggggatggtaaagagcaattgaaagatcttcatgagcctccaaatgttcttgtcagctttcaatatgattgctgcaagccaaatgaccatgataatgataaaagcga…
Hheb035210.1	taccttgctcaagatctgattaaactgtttcctgatgtcttccaccatctccacggcattcttcttcgcctcctcgttgaagtactttctcacgtagagtgcaccaacactaatcgatacacttcccgaaacaatatcaacacattccttccacctggattcccgctctgtccttccgctgagcgcagtcgagtattgtagctgtctctttctaatctcatcgttcaaatagctgaccgaagcagcagccgcacgccacattacgtaattcgcttggactcgcttgggtgtctctttcatgagtttgccgagatcggtgatgaagctaggcacgttgacaatggcaatctcattgtcatcgatgcggatcgatgggggcagtaaacggttgaagtattc…
Hheb057830.1	ggcgattgatttagcggccgcgaattcgccctttaatacgactcactatagggttggagtctgtgtcatcttgaataattggtaagccttgtccaactcatcgctctgctcattggctttttccatcaacccagccatcttttcaaggaatccattttgagctttttcgtccacaggctcgtctatgactttttttatggcatcaactgaaagtttaccgttttctaaataacccataccagtgtagaaacaatgggcaaattttttgaatctggtatcaccttccggttgatgaacaaagtctgccaattcggcgtcaccaagttcgaatttacgctggcattcatttataatcggttcccaaactggtttgagacggacgcaggcactgatcatgta…
Hheb062860.1	cctcgaagtagaagaagacaccgtccttcctgcggaagggcttgcgctgtctgatgacaacggcaggcataaccttcttcctgagctcaggctttcccttcttgacagtggcgacgatcatatcaccagatccagcagctggaaggcgattaagacgtcccttgataccttgtacagcaatgacataaaggttcttggctccagtgtta
Hheb056680.1	acaagaagaaaaggaagaagaggaaggaaagctatgctatctacatctacaaagtgttgaagcaagttcaccctgacaccggtgtctccagcaaagccatgagcatcatgaactcatttgtcaatgatatctttgagcgaattgctgctgaggcttcaagactcgctcattacaacaagcgctccaccatcacctcacgggagattcagaccgctg
Hheb064260.1	atgcacaagtctgaactccagccgtcacatttccagaattggcaaatgttctattccattgaacagaataagtttgtaggttgagcgcaaatcaatgcttgaagcttcaattgtgaagtcacaacaaaagtccttttgacaaagtttatgttgtctcactgaccaattcattggacaggactcatacaaatggagatcatcctgccagatgacaaaaccagttgtagtgtttgcagctcgtttttttctattcaactcatcatgtattttatgttcctttttttcagatttcatttgcacaatattcttctccacagtctccgataaaagatggcgatttttctttggtacgtccgaaatgatcatctcatcgcctgatttgccgaatgtcacttgggc…
Hheb070790.1	tatgccttatccgaatgactcatcgtatcctttaccaattgggcattctgcaagagccttcagtgcatcggcgaccgtacgatcttttccctgaaatagatcggtgcattttttcgtttcactgatatacatttcaaatgcctcctgattgacagcaagaggttgcagattagctttgtatgtatcaatggtgaattcaccattctccgtaacaa
Hheb084530.1	ttctggatttatgccactttcaatagcaccattgattacagttgtcatgtatttagctgatggctgtctttccattggtaaattccaaacttcaacataatcatcaggatttttgcacaattggtatgttctgcattttttaatagtaccatctggtttttcaatgtcaacttgaaggggaaagtacaaaccatcagcaactccttccta
Hheb093810.1	tcgatttttgtgatgctcgtcaggggggcggagcctatgaaaacgcagcaacgcggccttttacggttcctggcctttgctgcctttgctcacatgttctttcctgcgtatcccctgattctgtggatacccgtattaccgcctttgagtgagctgataccgctcgccgcagccgaacgaccgagcgcagcgagtcagtgagcgaggaagcggaagagcgcccaatacgcaaacccgcctctccccgcgcgttgcccgattcattaatgcagctggcacgacaggtttcccgactggaaagcgggcagtgagcgcaacgcaattaatgtgagttagctcactcattaggcaccccaggctttacactttatgcttccggctcgtatgttgtgtggaatt…
Hheb104600.1	tggatgtagactatcttcgactggacaaaccaatggcaaaggccatagaaatggctgtgtggtacgcgcgagctcggcgccgccaagtaaaactaatttcaatatcagacagataagtaaggaagtccggataccttgtaataaaatacaatcaaagttcgacaagtccgttaaagtcataacaaaatcggaatatgaatactttcgtacacgtgcactcgatggtcttcaaacgaaagaagataaagaagcgacgctcgtggaggcggaaaaggaaaaagctcgtttacttgctgaatcaatggccagaaaagaggaaatcaggagaatggatttgaaaaagcatcgggataataagccattaaagctggacgatttagaagcagaggcgagacgcaa…
Hheb106520.1	aggtctccgatccaccggaaccaacgtagcagtctgggcccgccaggaggcaatcaaccagtccctctacagcttggacattgctccacgaatcttacattattatgaagactacttcaagatcaagtttccacttccgaagattgacatggtagcactgcccgatttctctgctggggccatggaaaactggggtctcatcacttaccgagaaaccgccatgctctatcaaaaaggagtgtccaccagcagcaatcagcagcgtgtagcgacagtagttgctcatgaattggcgcatcaatggtttggcaaccttgtcaccccgagctggtggaccgatctttggctaaatgaaggattcgccagctatgtcgagtacatcggtatggacgccgtcga…
Hheb120010.1	tgcgggagcagcttcgttccctcctcgttcacctcgataaaggccttctgtacgactttgctgacctgcagaggcatatcggcgattcctgagaaatttgctgtattctcgaacatatcgacaaagcccatactccggagaatttggttcaaatcgattttgcactcgattttgaatttcggaagctcaagacgtgtctctcggctgctgtgctcggcttttaggaattcatcccagttgaaattcttttctacctcggagaggccgtcaatttcatcggggaggatgacgaccatgctgagattctcatccgaataaggcatttccaagaacctcgccttgactcccggcaaatcaccgtgtctgaagtgctccttcagagtcatcatcgggactttc…

## Sheet: Table S7
Table S7 Distribution of protein families of venom proteins screened by three methods
Protein families	ACV	Venom proteome 1	Venom proteome 2
	Numbers
5'-nucleotidase, C-terminal domain	1	0	0
7 transmembrane sweet-taste receptor of 3 GCPR	1	0	0
ABC transporter	1	0	0
ABC transporter transmembrane region	1	0	0
Actin	5	0	0
AIG2-like family	1	0	0
Aldehyde dehydrogenase family	2	0	0
Aminotransferase class-III	1	0	0
Angiotensin-converting enzyme	1	0	0
Ankyrin repeats (3 copies)	1	0	0
Apolipophorin-III precursor (apoLp-III)	1	0	0
Asparaginase	1	0	0
ATP synthase subunit C	1	0	0
Bivalent Mical/EHBP Rab binding domain	1	0	0
Bromodomain	1	0	0
Cadherin domain	1	0	0
Calcium-binding EGF domain	1	0	0
CAP-Gly domain	1	0	0
Catalase	1	0	0
Cation transporting ATPase, C-terminus	1	0	0
Core histone H2A/H2B/H3/H4	11	0	0
CP2 transcription factor	1	0	0
Cytosol aminopeptidase family, catalytic domain	1	0	0
DDE superfamily endonuclease	1	0	0
Destabilase	1	0	0
DNA mitochondrial polymerase exonuclease domain	1	0	0
DNA polymerase subunit Cdc27	1	0	0
E3 Ubiquitin ligase	1	0	0
EF hand	1	0	0
ERAP1-like C-terminal domain	1	0	0
Fumble	1	0	0
Glyceraldehyde 3-phosphate dehydrogenase, C-terminal domain	1	0	0
Glycerol-3-phosphate acyltransferase C-terminal region	1	0	0
Glycosyl hydrolases family 2, TIM barrel domain	1	0	0
Glycosyl hydrolases family 35	1	0	0
Glyoxalase/Bleomycin resistance protein/Dioxygenase superfamily	1	0	0
GMC oxidoreductase	2	0	0
Golgi casein kinase, C-terminal, Fam20	1	0	0
Hemocyanin, copper containing domain	2	0	0
Hexokinase	1	0	0
Ig-fold domain	1	0	0
Insect pheromone-binding family, A10/OS-D	1	0	0
Lipocalin / cytosolic fatty-acid binding protein family	2	0	0
Lipocalin-like domain	1	0	0
Low-density lipoprotein receptor domain class A	1	0	0
MA3 domain	1	0	0
Mediator complex subunit 30	1	0	0
Mitochondrial carrier protein	1	0	0
Neutral/alkaline non-lysosomal ceramidase, N-terminal	1	0	0
NHL repeat	1	0	0
PAN domain	1	0	0
PDGF/VEGF domain	1	0	0
Pellino	1	0	0
Peptidase family M13	1	0	0
Phosphoglucomutase/phosphomannomutase, alpha/beta/alpha domain I	1	0	0
PLU-1-like protein	1	0	0
Polysaccharide deacetylase	1	0	0
Proteasome-substrate-size regulator, mid region	1	0	0
Pyruvate kinase, barrel domain	1	0	0
Reduced folate carrier	1	0	0
Reverse transcriptase (RNA-dependent DNA polymerase)	1	0	0
Ribosomal protein L4/L1 family	1	0	0
SCO1/SenC	1	0	0
Second BRCT domain on Nijmegen syndrome breakage protein	1	0	0
SMP-30/Gluconolactonase/LRE-like region	1	0	0
Transaldolase/Fructose-6-phosphate aldolase	1	0	0
Transcription activator MBF2	3	0	0
Transferrin	1	0	0
Transforming growth factor beta like domain	1	0	0
Trichohyalin-plectin-homology domain	1	0	0
Trypsin Inhibitor like cysteine rich domain	1	0	0
Vanin C-terminal domain	1	0	0
WD40 repeated domain	1	0	0
AhpC/TSA family	0	1	0
Alpha-2-macroglobulin RAP, C-terminal domain	0	1	0
Complex I intermediate-associated protein 30 (CIA30)	0	1	0
DNAJ domain	0	1	0
Insect cuticle protein	0	1	0
Ligand-gated ion channel	0	1	0
MIR domain	0	1	0
Peptidase C13 family	0	1	0
Pou domain - N-terminal to homeobox domain	0	1	0
PXA domain	0	1	0
Ribonuclease T2 family	0	1	0
7 transmembrane receptor (Secretin family)	0	0	1
Adaptin N terminal region	0	0	1
Elongation factor Tu GTP binding domain	0	0	2
Immunoglobulin I-set domain	0	0	1
Initiation factor 2 subunit family	0	0	1
MnmE helical domain	0	0	1
Mo25-like	0	0	1
Plectin/S10 domain	0	0	1
Ribosomal family S4e	0	0	1
Ribosomal protein L10	0	0	1
Ribosomal protein L3	0	0	1
Ribosomal protein L6e	0	0	1
Ribosomal protein S13/S18	0	0	1
Ribosomal protein S19e	0	0	1
Ribosomal protein S2	0	0	1
Ribosomal protein S7p/S5e	0	0	1
Ribosomal S3Ae family	0	0	1
Sulfatase	0	0	1
Sulfotransferase domain	0	0	1
Alpha galactosidase A	1	1	0
Glycosyl hydrolase family 20, catalytic domain	2	2	0
Kinesin motor domain	1	1	0
Lectin C-type domain	1	2	0
Major royal jelly protein	2	1	0
N-acetylmuramoyl-L-alanine amidase	1	1	0
Single domain von Willebrand factor type C	1	1	0
Alpha amylase, catalytic domain	6	0	1
ATP synthase alpha/beta family, nucleotide-binding domain	1	0	1
Ferritin-like domain	1	0	1
Glycosyl hydrolases family 18	2	0	1
Lipoprotein amino terminal region	2	0	3
Ribosomal protein L14p/L23e	1	0	1
Sugar (and other) transporter	1	0	1
Ubiquitin family	5	0	1
60s Acidic ribosomal protein	0	1	1
A-macroglobulin TED domain	0	1	1
ARMET, N-terminal	0	1	1
BTB/POZ domain	0	1	1
Cyclophilin type peptidyl-prolyl cis-trans isomerase/CLD	0	1	1
DNAJ C terminal domain	0	1	1
Domain of unknown function (DUF4803)	0	8	14
EF-hand domain pair	0	1	1
Eukaryotic-type carbonic anhydrase	0	1	1
Glucosidase II beta subunit-like protein	0	1	1
Glycosyl hydrolase family 30 TIM-barrel domain	0	1	1
Haemolymph juvenile hormone binding protein (JHBP)	0	1	1
Histidine phosphatase superfamily (branch 2)	0	5	5
Hsp90 protein	0	1	1
Immunoglobulin V-set domain	0	1	1
Inorganic pyrophosphatase	0	1	1
Laminin G domain	0	1	1
Lipase	0	1	1
Metallo-peptidase family M12B Reprolysin-like	0	1	1
Papain family cysteine protease	0	1	3
Reprolysin (M12B) family zinc metalloprotease	0	1	1
Serine carboxypeptidase	0	2	2
Thioredoxin	0	4	4
Thioredoxin-like domain	0	1	1
TLR4 regulator and MIR-interacting MSAP	0	1	1
WD domain, G-beta repeat	0	1	2
Calreticulin family	1	1	1
Carboxylesterase family	4	3	1
Chitin binding Peritrophin-A domain	1	2	1
Copper/zinc superoxide dismutase (SODC)	2	1	1
Cysteine-rich secretory protein family	3	1	1
Gamma interferon inducible lysosomal thiol reductase (GILT)	2	3	1
Glycosyl hydrolases family 31	2	1	1
Glycosyl hydrolases family 38 N-terminal domain	2	1	1
Hsp70 protein	3	2	3
Leucine rich repeat	1	2	1
PBP/GOBP family	3	3	3
Peptidase family M1 domain	1	3	2
Phospholipase A2	2	3	2
Protein kinase domain	1	1	1
Serpin (serine protease inhibitor)	10	1	3
Trehalase	1	1	1
Trypsin	8	26	17
Zinc carboxypeptidase	2	1	1
